# Supplementary material for: Molecular Pathways Associated with Cold Tolerance in Grafted Cucumber (Cucumis sativus L.)
Source: Plants (Basel). 2025 Dec 18;14(24):3860. doi: 10.3390/plants14243860 (PMC12736856; doi:10.3390/plants14243860)
Supplement: Supplementary file 1 [file plants-14-03860-s001.zip]

Archive with 4 entries (4 files):
- Additional file S1_plants_revised.pdf
- Table S1.xlsx
- Table S2.xlsx
- TablesS3-S5.xlsx
