# Supplementary material for: Molecular Pathways Associated with Cold Tolerance in Grafted Cucumber (Cucumis sativus L.)
Source: Plants (Basel). 2025 Dec 18;14(24):3860. doi: 10.3390/plants14243860 (PMC12736856; doi:10.3390/plants14243860)
Supplement: Supplementary file 1 [file plants-14-03860-s001.zip › Table S1.xlsx]

## Sheet: Sheet1
Growth chamber	Treatment	Day	Gene ID	Forward	Reverse	Base pair
G2	Ficifolia	21	XM_004134659.3	TCTCTGTTTCCCGTTCTGTCT	AACTGCAGATGCTTCCTGGG	123
			XM_011657071.2	TCCAGCATTCAAGCAGTTTTGT	TTCGTTCAGCAACAGACGGT	91
			XM_011654812.2	GGAGAAGGTTTGTCCTGGCA	TTAAACTGTCCAGCCGTCCC	122
	Tetsukabuto		XM_011650268.2	GTCCCTCACACTATTCACTGGA	ACAGAGGCCGACATCAACTG	168
			XM_004148637.3	GGCCGTATCGACCAGGAATC	CAATCGCCATTGTGACCGAC	96
			XM_011655383.2	AAAGCGTTTCAAACCCCCAC	ACAGATCTTACTCGAAACGTCACT	159
G3	Ficifolia		XM_004149703.3	TCAGATGGTTGAAGCGACCC	TTCTGTCCATCTGGGCTGTG	151
			XM_004136791.3	ATCTCCATTTCCGTGGCGTT	TCGAAGGTACCGAGCCAAAC	100
			XM_011652575.2	AGAACTCTAAGGATGAGAGTCAAGA	CCGTGACCTGGAAACCATCA	96
	Tetsukabuto		XM_031885680.1	TGACGCACAGTCTGAAAGGA	CAGAGAAACGCATACCTGCAT	106
			XM_004143377.3	TTTTCGCAAACCCTTCCGTC	AGTGTGCACTCAAAAGGGTTC	170
			XM_031880574.1	CCACAGGGAAGCCTTCAGTA	AGATGCTTCTCAGATCCTCTGC	109
Housekeeping gene			TUA Alpha tubulin	TCAGCGGCAAGGAAGATG	GCGGATTCTGTCCAAGCA	92
