# Supplementary material for: Molecular Pathways Associated with Cold Tolerance in Grafted Cucumber (Cucumis sativus L.)
Source: Plants (Basel). 2025 Dec 18;14(24):3860. doi: 10.3390/plants14243860 (PMC12736856; doi:10.3390/plants14243860)
Supplement: Supplementary file 1 [file plants-14-03860-s001.zip › Table S2.xlsx]

## Sheet: G2_D0_ficifolia
Gene ID	baseMean	log2FoldChange	lfcSE	stat	pvalue	padj	GO terms	Function
XM_011651305.2	1144.44	-13.9935	1.78323	-7.84724	4.25286e-15	1.03731e-10	GO:0003677	NAC domain-containing protein 96, transcript variant X1
XM_031882330.1	592.225	12.2275	1.61558	7.5685	3.77564e-14	4.60458e-10	GO:0000064	mitochondrial carnitine/acylcarnitine carrier-like protein, transcript variant X4
XM_031889139.1	1074.19	-27.6542	3.74957	-7.37529	1.63992e-13	1.33331e-09	GO:0005634	uncharacterized LOC101205723, transcript variant X1
XM_031886700.1	369.79	-26.1973	3.59162	-7.294	3.00896e-13	1.83479e-09	GO:0005654	uncharacterized protein At1g10890, transcript variant X2
XR_969318.2	579.859	-25.826	3.59896	-7.17595	7.18069e-13	3.50288e-09		#N/A
XM_011655499.2	581.433	12.2009	1.71839	7.10021	1.24565e-12	5.06376e-09	GO:0004467	long chain acyl-CoA synthetase 9, chloroplastic, transcript variant X3
XM_011652862.2	440.782	-26.225	3.78523	-6.92823	4.26125e-12	1.4848e-08	GO:0005515	protein IQ-DOMAIN 31, transcript variant X2
XM_011658087.2	433.096	-26.2995	3.82289	-6.87949	6.00658e-12	1.83133e-08		glycosyltransferase family 92 protein RCOM_0530710, transcript variant X1
XM_011653996.2	269.912	-25.768	3.79504	-6.7899	1.12214e-11	3.04112e-08	GO:0004674	protein kinase PVPK-1, transcript variant X1
XM_004141665.3	209.625	-11.5412	1.75843	-6.56337	5.26059e-11	1.28311e-07	GO:0005794	transmembrane protein 87B, transcript variant X1
XM_011659061.2	108.229	9.77553	1.49274	6.54871	5.80359e-11	1.28687e-07		uncharacterized LOC101211759, transcript variant X3
XR_004218626.1	164.937	-11.1971	1.72498	-6.49113	8.51974e-11	1.73171e-07		#N/A
XM_004142898.3	105.552	-10.5505	1.66673	-6.33005	2.45082e-10	4.5983e-07		uncharacterized LOC101223120, transcript variant X1
XM_004141982.3	92.6898	9.55166	1.51958	6.28573	3.26308e-10	5.68498e-07	GO:0003690	transcription termination factor MTERF5, chloroplastic, transcript variant X2
XM_004135094.3	52.1578	-23.5231	3.90848	-6.01847	1.76068e-09	6.30076e-07	GO:0005975	probable 6-phosphogluconolactonase 1, transcript variant X2
XM_004136504.3	52.1578	-23.5231	3.90848	-6.01847	1.76068e-09	6.30076e-07	GO:0005515	F-box/kelch-repeat protein At2g44130
XM_004137562.3	65.1972	-23.8257	3.90814	-6.09644	1.08457e-09	6.30076e-07	GO:0003700	transcriptional activator TAF-1
XM_004140772.3	52.9248	-23.5413	3.90846	-6.02317	1.71036e-09	6.30076e-07	GO:0005515	putative pentatricopeptide repeat-containing protein At1g09680, transcript variant X1
XM_004142989.3	63.6632	-23.7964	3.90817	-6.08888	1.13704e-09	6.30076e-07		hypothetical protein
XM_004143468.3	65.1972	-23.8257	3.90814	-6.09644	1.08457e-09	6.30076e-07	GO:0000976	zinc-finger homeodomain protein 2, transcript variant X2
XM_004143499.3	65.1972	-23.8257	3.90814	-6.09644	1.08457e-09	6.30076e-07	GO:0004672	putative U-box domain-containing protein 50, transcript variant X1
XM_004148200.3	48.3226	-23.4194	3.90862	-5.99173	2.07624e-09	6.30076e-07	GO:0004672	probable serine/threonine-protein kinase PBL5
XM_004149709.3	67.4983	-23.8738	3.90809	-6.1088	1.0038e-09	6.30076e-07	GO:0005886	blue copper protein
XM_004150105.3	44.4875	-23.3072	3.90878	-5.96277	2.4799e-09	6.30076e-07	GO:0005525	immune-associated nucleotide-binding protein 9, transcript variant X1
XM_011650117.2	44.4875	-23.3072	3.90878	-5.96277	2.4799e-09	6.30076e-07	GO:0005515	ankyrin repeat-containing protein At5g02620, transcript variant X2
XM_011651718.2	61.3621	-23.7418	3.90823	-6.07482	1.24125e-09	6.30076e-07	GO:0005515	zinc finger protein CONSTANS-LIKE 12, transcript variant X1
XM_011651838.2	52.1578	-23.5231	3.90848	-6.01847	1.76068e-09	6.30076e-07	GO:0030599	probable pectinesterase 29
XM_011654004.2	62.8961	-23.7685	3.90819	-6.08173	1.18895e-09	6.30076e-07	GO:0016788	GDSL esterase/lipase At5g14450, transcript variant X1
XM_011654313.2	51.3907	-23.504	3.90851	-6.01353	1.81523e-09	6.30076e-07	GO:0004045	peptidyl-tRNA hydrolase 2, mitochondrial, transcript variant X2
XM_011654817.2	65.9642	-23.8419	3.90812	-6.10059	1.05678e-09	6.30076e-07		protein UPSTREAM OF FLC, transcript variant X2
XM_011655069.2	48.3226	-23.4194	3.90862	-5.99173	2.07624e-09	6.30076e-07	GO:0003824	uncharacterized hydrolase YugF, transcript variant X3
XM_011656206.2	53.6918	-23.5645	3.90843	-6.02914	1.64839e-09	6.30076e-07	GO:0006629	uncharacterized LOC101204368, transcript variant X3
XM_011656383.2	57.5269	-23.6552	3.90832	-6.05252	1.42597e-09	6.30076e-07	GO:0003729	protein phosphatase 1 regulatory inhibitor subunit PPP1R8 homolog, transcript variant X4
XM_011656491.2	75.1685	-24.0219	3.90796	-6.14692	7.90017e-10	6.30076e-07	GO:0005829	oxysterol-binding protein-related protein 2A, transcript variant X1
XM_011656681.2	148.313	10.2299	1.63498	6.2569	3.92709e-10	6.30076e-07	GO:0004018	adenylosuccinate lyase, transcript variant X2
XM_011656746.2	76.7026	-24.0474	3.90793	-6.15349	7.57966e-10	6.30076e-07	GO:0016872	probable chalcone--flavonone isomerase 3, transcript variant X2
XM_011657709.2	65.9642	-23.8419	3.90812	-6.10059	1.05678e-09	6.30076e-07		uncharacterized LOC105435613, transcript variant X1
XM_011658118.2	60.5951	-23.6975	3.90824	-6.06347	1.33213e-09	6.30076e-07		biotin carboxyl carrier protein of acetyl-CoA carboxylase, transcript variant X2
XM_011658513.2	53.6918	-23.5645	3.90843	-6.02914	1.64839e-09	6.30076e-07		uncharacterized LOC101216075, transcript variant X2
XM_011658874.2	178.068	-11.3049	1.8369	-6.15437	7.53789e-10	6.30076e-07	GO:0000785	ISWI chromatin-remodeling complex ATPase CHR11, transcript variant X2
XM_011661119.2	57.5269	-23.6552	3.90832	-6.05252	1.42597e-09	6.30076e-07	GO:0004356	glutamine synthetase nodule isozyme, transcript variant X2
XM_031880225.1	44.4875	-23.3072	3.90878	-5.96277	2.4799e-09	6.30076e-07	GO:0006520	tryptophan aminotransferase-related protein 2-like, transcript variant X3
XM_031880235.1	51.3907	-23.504	3.90851	-6.01353	1.81523e-09	6.30076e-07	GO:0016788	GDSL esterase/lipase At1g29670
XM_031880505.1	66.7313	-23.8586	3.90811	-6.1049	1.02868e-09	6.30076e-07		protein SABRE, transcript variant X3
XM_031880669.1	46.7886	-23.3748	3.90868	-5.98021	2.22843e-09	6.30076e-07	GO:0004672	probable receptor-like serine/threonine-protein kinase At5g57670, transcript variant X2
XM_031880883.1	55.9929	-23.6164	3.90837	-6.04253	1.51716e-09	6.30076e-07	GO:0003700	transcription factor PIF3, transcript variant X7
XM_031881391.1	47.5556	-23.3919	3.90865	-5.98464	2.16872e-09	6.30076e-07	GO:0008168	tuberculostearic acid methyltransferase UfaA1, transcript variant X3
XM_031881406.1	52.1578	-23.5231	3.90848	-6.01847	1.76068e-09	6.30076e-07	GO:0006487	uncharacterized LOC101206485, transcript variant X1
XM_031881708.1	46.7886	-23.3748	3.90868	-5.98021	2.22843e-09	6.30076e-07		uncharacterized mitochondrial protein AtMg00810-like
XM_031881850.1	44.4875	-23.3072	3.90878	-5.96277	2.4799e-09	6.30076e-07	GO:0003854	cinnamoyl-CoA reductase-like SNL6, transcript variant X1
XM_031882447.1	61.3621	-23.7418	3.90823	-6.07482	1.24125e-09	6.30076e-07	GO:0004864	uncharacterized LOC101206373, transcript variant X1
XM_031883013.1	75.1685	-24.0219	3.90796	-6.14692	7.90017e-10	6.30076e-07	GO:0005515	pentatricopeptide repeat-containing protein At1g10910, chloroplastic, transcript variant X2
XM_031883082.1	164.014	10.3752	1.67385	6.19839	5.70419e-10	6.30076e-07	GO:0005096	ADP-ribosylation factor GTPase-activating protein AGD5, transcript variant X2
XM_031883319.1	72.8675	-23.9789	3.90799	-6.13586	8.46983e-10	6.30076e-07	GO:0003676	uncharacterized LOC116402889
XM_031883862.1	53.6918	-23.5645	3.90843	-6.02914	1.64839e-09	6.30076e-07	GO:0005515	histone-lysine N-methyltransferase, H3 lysine-9 specific SUVH1, transcript variant X3
XM_031884440.1	44.4875	-23.3072	3.90878	-5.96277	2.4799e-09	6.30076e-07	GO:0015969	putative GTP diphosphokinase RSH1, chloroplastic, transcript variant X3
XM_031884470.1	75.9356	-24.0335	3.90795	-6.14992	7.75227e-10	6.30076e-07	GO:0003723	dicer-like protein 4, transcript variant X3
XM_031884526.1	54.4588	-23.5605	3.90841	-6.02816	1.65833e-09	6.30076e-07	GO:0005524	tRNA(Ile)-lysidine synthase, transcript variant X1
XM_031884532.1	68.2653	-23.8878	3.90808	-6.11241	9.81395e-10	6.30076e-07	GO:0000079	cyclin-D5-2, transcript variant X2
XM_031884793.1	44.4875	-23.3072	3.90878	-5.96277	2.4799e-09	6.30076e-07		uncharacterized LOC105435275, transcript variant X2
XM_031884836.1	59.061	-23.6944	3.90828	-6.06262	1.33921e-09	6.30076e-07	GO:0016020	putative nucleobase-ascorbate transporter 10, transcript variant X2
XM_031885290.1	61.3621	-23.7418	3.90823	-6.07482	1.24125e-09	6.30076e-07	GO:0005634	RNA polymerase II C-terminal domain phosphatase-like 4, transcript variant X3
XM_031885742.1	76.5526	-10.0945	1.6301	-6.19258	5.91883e-10	6.30076e-07	GO:0016020	protein NRT1/ PTR FAMILY 5.10-like, transcript variant X5
XM_031885824.1	48.3226	-23.4194	3.90862	-5.99173	2.07624e-09	6.30076e-07	GO:0043531	probable disease resistance protein At1g51480
XM_031886221.1	52.1578	-23.5231	3.90848	-6.01847	1.76068e-09	6.30076e-07	GO:0003676	uncharacterized LOC116404046
XM_031886444.1	76.7026	-24.0474	3.90793	-6.15349	7.57966e-10	6.30076e-07	GO:0043130	protein DA1-related 2, transcript variant X1
XM_031886510.1	49.0897	-23.441	3.90859	-5.99731	2.0061e-09	6.30076e-07	GO:0001709	uncharacterized protein At1g05835-like
XM_031886727.1	47.5556	-23.3919	3.90865	-5.98464	2.16872e-09	6.30076e-07	GO:0004497	abietadienol/abietadienal oxidase, transcript variant X1
XM_031887147.1	292.603	11.2103	1.83399	6.11252	9.80683e-10	6.30076e-07	GO:0000978	nuclear transcription factor Y subunit A-1, transcript variant X8
XM_031888499.1	45.2545	-23.3262	3.90875	-5.96768	2.40644e-09	6.30076e-07	GO:0004032	NADP-dependent D-sorbitol-6-phosphate dehydrogenase
XM_031889109.1	58.294	-23.6606	3.9083	-6.05394	1.41343e-09	6.30076e-07		uncharacterized LOC101218752, transcript variant X7
XM_031889169.1	49.8567	-23.4628	3.90856	-6.00292	1.93795e-09	6.30076e-07		uncharacterized LOC101208775, transcript variant X2
XM_031889202.1	58.294	-23.6606	3.9083	-6.05394	1.41343e-09	6.30076e-07	GO:0004575	alkaline/neutral invertase E, chloroplastic-like
XM_031889260.1	44.4875	-23.3072	3.90878	-5.96277	2.4799e-09	6.30076e-07	GO:0005615	putative BPI/LBP family protein At1g04970, transcript variant X1
XM_031889539.1	72.8675	-23.9789	3.90799	-6.13586	8.46983e-10	6.30076e-07	GO:0004471	NAD-dependent malic enzyme 2, mitochondrial-like, transcript variant X4
XR_004214075.1	65.9642	-23.8419	3.90812	-6.10059	1.05678e-09	6.30076e-07		#N/A
XR_004214115.1	46.7886	-23.3748	3.90868	-5.98021	2.22843e-09	6.30076e-07		#N/A
XR_004214453.1	69.7994	-23.9185	3.90805	-6.12031	9.3395e-10	6.30076e-07		#N/A
XR_004214668.1	86.5385	-10.26	1.70862	-6.00486	1.91498e-09	6.30076e-07		#N/A
XR_004215230.1	58.294	-23.6606	3.9083	-6.05394	1.41343e-09	6.30076e-07		#N/A
XR_004215573.1	49.8567	-23.4628	3.90856	-6.00292	1.93795e-09	6.30076e-07		#N/A
XR_004216264.1	46.7886	-23.3748	3.90868	-5.98021	2.22843e-09	6.30076e-07		#N/A
XR_004216376.1	65.1972	-23.8257	3.90814	-6.09644	1.08457e-09	6.30076e-07		#N/A
XR_004216377.1	65.1972	-23.8257	3.90814	-6.09644	1.08457e-09	6.30076e-07		#N/A
XR_004216538.1	55.2259	-23.6021	3.90839	-6.03884	1.55222e-09	6.30076e-07		#N/A
XR_004217041.1	70.5664	-23.9348	3.90804	-6.12452	9.09561e-10	6.30076e-07		#N/A
XR_004217902.1	59.828	-23.7116	3.90826	-6.06704	1.30286e-09	6.30076e-07		#N/A
XR_004218041.1	69.0323	-23.355	3.90806	-5.97611	2.28529e-09	6.30076e-07		#N/A
XR_004218132.1	58.294	-23.6606	3.9083	-6.05394	1.41343e-09	6.30076e-07		#N/A
XR_004218511.1	50.6237	-23.4828	3.90854	-6.00807	1.87746e-09	6.30076e-07		#N/A
XR_004218605.1	46.7886	-23.3748	3.90868	-5.98021	2.22843e-09	6.30076e-07		#N/A
XR_004218755.1	76.7026	-24.0474	3.90793	-6.15349	7.57966e-10	6.30076e-07		#N/A
XR_004218756.1	46.7886	-23.3748	3.90868	-5.98021	2.22843e-09	6.30076e-07		#N/A
XR_004218763.1	46.7886	-23.3748	3.90868	-5.98021	2.22843e-09	6.30076e-07		#N/A
XR_004219040.1	66.7313	-23.8586	3.90811	-6.1049	1.02868e-09	6.30076e-07		#N/A
XR_004219179.1	45.2545	-23.3262	3.90875	-5.96768	2.40644e-09	6.30076e-07		#N/A
XM_011660912.2	43.7205	-23.2794	3.90882	-5.95561	2.59108e-09	6.44889e-07	GO:0005622	ubiquitin-like-conjugating enzyme ATG10, transcript variant X1
XM_031882308.1	43.7205	-23.2794	3.90882	-5.95561	2.59108e-09	6.44889e-07	GO:0000118	lysine-specific demethylase JMJ25, transcript variant X7
XM_004146667.3	42.9535	-23.2594	3.90885	-5.95044	2.67429e-09	6.45829e-07	GO:0000785	histone-lysine N-methyltransferase ASHR3, transcript variant X1
XM_031889888.1	42.9535	-23.2594	3.90885	-5.95044	2.67429e-09	6.45829e-07	GO:0003677	protein EFFECTOR OF TRANSCRIPTION 2-like, transcript variant X1
XR_004216145.1	42.9535	-23.2594	3.90885	-5.95044	2.67429e-09	6.45829e-07		#N/A
XM_004135016.3	40.6524	-23.1812	3.90897	-5.93026	3.02458e-09	6.52855e-07	GO:0000994	repressor of RNA polymerase III transcription MAF1 homolog, transcript variant X1
XM_004136064.2	40.6524	-23.1812	3.90897	-5.93026	3.02458e-09	6.52855e-07		FT-interacting protein 7
XM_011655967.2	42.1864	-23.2345	3.90889	-5.94402	2.78109e-09	6.52855e-07	GO:0003700	protein NLP4, transcript variant X4
XM_011658027.2	40.6524	-23.1812	3.90897	-5.93026	3.02458e-09	6.52855e-07	GO:0000176	exosome complex component RRP42, transcript variant X3
XM_031881357.1	40.6524	-23.1812	3.90897	-5.93026	3.02458e-09	6.52855e-07	GO:0003735	50S ribosomal protein HLP, mitochondrial, transcript variant X2
XM_031882619.1	41.4194	-23.2002	3.90893	-5.93519	2.93511e-09	6.52855e-07	GO:0005515	uncharacterized LOC101220521, transcript variant X2
XM_031882995.1	40.6524	-23.1812	3.90897	-5.93026	3.02458e-09	6.52855e-07	GO:0005783	probable protein S-acyltransferase 7, transcript variant X2
XM_031883974.1	41.4194	-23.2002	3.90893	-5.93519	2.93511e-09	6.52855e-07	GO:0004471	sphingoid long-chain bases kinase 2, mitochondrial-like, transcript variant X6
XM_031885866.1	40.6524	-23.1812	3.90897	-5.93026	3.02458e-09	6.52855e-07	GO:0003676	uncharacterized LOC116403920
XM_031886371.1	40.6524	-23.1812	3.90897	-5.93026	3.02458e-09	6.52855e-07		uncharacterized LOC116404127
XM_031888943.1	41.4194	-23.2002	3.90893	-5.93519	2.93511e-09	6.52855e-07	GO:0005524	peroxisome biogenesis protein 1, transcript variant X3
XR_004219075.1	40.6524	-23.1812	3.90897	-5.93026	3.02458e-09	6.52855e-07		#N/A
XM_004138236.3	39.8854	-23.1593	3.90901	-5.92458	3.13095e-09	6.6406e-07	GO:0005216	probable cyclic nucleotide-gated ion channel 16
XM_031889341.1	39.8854	-23.1593	3.90901	-5.92458	3.13095e-09	6.6406e-07	GO:0005515	SNF1-related protein kinase regulatory subunit beta-2, transcript variant X6
XM_004143953.3	39.1183	-23.1265	3.90906	-5.91612	3.29622e-09	6.75614e-07	GO:0005576	expansin-A7
XM_004146046.3	39.1183	-23.1265	3.90906	-5.91612	3.29622e-09	6.75614e-07	GO:0005634	protein LIGHT-DEPENDENT SHORT HYPOCOTYLS 10
XM_031883200.1	39.1183	-23.1265	3.90906	-5.91612	3.29622e-09	6.75614e-07	GO:0005515	ankyrin repeat-containing protein NPR4, transcript variant X2
XM_031885133.1	39.1183	-23.1265	3.90906	-5.91612	3.29622e-09	6.75614e-07	GO:0008270	uncharacterized LOC116403682
XM_004137523.3	37.5843	-23.0777	3.90915	-5.90351	3.55839e-09	6.94341e-07	GO:0005886	uclacyanin 1
XM_004150173.2	37.5843	-23.0777	3.90915	-5.90351	3.55839e-09	6.94341e-07	GO:0006351	protein DOG1-like 1
XM_011654684.2	37.5843	-23.0777	3.90915	-5.90351	3.55839e-09	6.94341e-07	GO:0004798	thymidylate kinase, transcript variant X5
XM_031881553.1	37.5843	-23.0777	3.90915	-5.90351	3.55839e-09	6.94341e-07	GO:0010048	VIN3-like protein 2, transcript variant X4
XM_031886007.1	37.5843	-23.0777	3.90915	-5.90351	3.55839e-09	6.94341e-07	GO:0008759	probable UDP-3-O-acyl-N-acetylglucosamine deacetylase 2, mitochondrial, transcript variant X3
XR_004219152.1	37.5843	-23.0777	3.90915	-5.90351	3.55839e-09	6.94341e-07		#N/A
XM_011656688.2	375.207	-12.3825	2.09912	-5.89888	3.65966e-09	7.08435e-07	GO:0035556	putative MO25-like protein At5g47540, transcript variant X2
XM_031887833.1	36.8172	-23.0462	3.9092	-5.89538	3.73822e-09	7.17943e-07	GO:0005515	protein CELLULOSE SYNTHASE INTERACTIVE 1, transcript variant X2
XM_004140778.3	36.0502	-23.0181	3.90925	-5.88811	3.90625e-09	7.44355e-07	GO:0005975	beta-glucosidase 44
XM_004136197.3	117.641	-10.7144	1.83289	-5.84561	5.04725e-09	9.32633e-07	GO:0005737	phosphoglycerate mutase-like protein 1, transcript variant X1
XM_004137667.3	264.387	-2.8964	0.495445	-5.84605	5.0338e-09	9.32633e-07		trihelix transcription factor GT-3b
XR_004217727.1	38.3513	-22.8596	3.9091	-5.84778	4.9817e-09	9.32633e-07		#N/A
XR_004218983.1	38.3513	-22.8596	3.9091	-5.84778	4.9817e-09	9.32633e-07		#N/A
XM_031887735.1	206.592	-11.5206	2.02759	-5.68191	1.33201e-08	2.44279e-06	GO:0046872	zinc finger CCCH domain-containing protein 38, transcript variant X9
XM_031883730.1	76.0587	9.26672	1.6573	5.59145	2.25178e-08	4.09874e-06	GO:0008194	anthocyanidin 3-O-glucosyltransferase 5-like
XM_011660782.2	187.2	-11.3778	2.03825	-5.58214	2.3758e-08	4.29246e-06	GO:0005515	formin-binding protein 4, transcript variant X2
XM_004136467.3	87.425	-10.2873	1.84357	-5.58007	2.40425e-08	4.31192e-06		uncharacterized LOC101207958, transcript variant X1
XM_004150181.3	34.7318	-8.96076	1.6093	-5.56811	2.57519e-08	4.58478e-06	GO:0004018	adenylosuccinate lyase, transcript variant X1
XM_011654988.2	98.8234	9.6444	1.7616	5.47481	4.37988e-08	7.74128e-06	GO:0009639	protein GRAVITROPIC IN THE LIGHT 1, transcript variant X2
XM_004134288.3	774.623	3.54647	0.652833	5.43243	5.55928e-08	9.75514e-06	GO:0006952	BON1-associated protein 2
XM_031881055.1	101.639	-10.497	1.93843	-5.41518	6.12258e-08	1.06668e-05	GO:0005515	pentatricopeptide repeat-containing protein At5g14770, mitochondrial, transcript variant X5
XM_031889186.1	1126.04	-9.99782	1.8473	-5.41213	6.22782e-08	1.07732e-05	GO:0000978	heat stress transcription factor A-6b, transcript variant X1
XM_011660740.2	241.85	-11.7482	2.17511	-5.4012	6.61967e-08	1.13704e-05	GO:0004176	uncharacterized LOC101213430, transcript variant X2
XM_004143948.3	78.9892	-2.73409	0.507308	-5.38942	7.06868e-08	1.20568e-05		molybdenum cofactor sulfurase
XM_011654978.2	66.473	9.07234	1.68642	5.37965	7.46318e-08	1.26413e-05	GO:0004252	mitochondrial inner membrane protease subunit 1, transcript variant X2
XM_031883677.1	37.1744	8.23352	1.53644	5.35884	8.37584e-08	1.40893e-05		uncharacterized LOC101212915, transcript variant X4
XM_004136154.3	1027.38	-12.8756	2.41097	-5.34043	9.27251e-08	1.54908e-05	GO:0003950	inactive poly [ADP-ribose] polymerase RCD1, transcript variant X1
XM_004152024.3	259.158	-11.8488	2.23219	-5.30817	1.10733e-07	1.83735e-05		uncharacterized LOC101204012, transcript variant X1
XM_011661280.2	45.8887	8.53757	1.65722	5.15176	2.58059e-07	4.25292e-05	GO:0055085	probable mitochondrial adenine nucleotide transporter BTL1, transcript variant X2
XM_031885156.1	22.2671	-8.30337	1.62628	-5.10576	3.29469e-07	5.39334e-05	GO:0004674	probable serine/threonine-protein kinase WNK3, transcript variant X11
XM_031888812.1	2625.63	-15.1908	2.98958	-5.08125	3.74961e-07	6.09712e-05	GO:0004143	diacylglycerol kinase 1, transcript variant X3
XM_031886124.1	95.0744	-10.401	2.04789	-5.07888	3.79659e-07	6.13262e-05		ultraviolet-B receptor UVR8, transcript variant X2
XM_031887826.1	174.979	-11.2804	2.22408	-5.07193	3.93796e-07	6.31913e-05	GO:0003677	zinc finger BED domain-containing protein RICESLEEPER 2, transcript variant X1
NM_001280579.1	3640.61	2.12405	0.424427	5.00451	5.60039e-07	8.92805e-05		protein EARLY RESPONSIVE TO DEHYDRATION 15-like
XM_004148689.3	654.133	2.18994	0.438874	4.98991	6.04062e-07	9.56732e-05	GO:0004864	abscisic acid receptor PYR1
XM_031888001.1	110.73	-10.6184	2.12961	-4.98609	6.16127e-07	9.69546e-05		proline-rich protein 36, transcript variant X2
XR_004214162.1	162.822	-11.1762	2.24737	-4.97303	6.59137e-07	0.000103058		#N/A
XM_004145126.3	456.604	-2.91133	0.587839	-4.9526	7.32293e-07	0.000113767	GO:0000162	tryptophan synthase beta chain 1
XR_004214117.1	235.478	-11.7098	2.38466	-4.91047	9.08561e-07	0.000140258		#N/A
XM_031884749.1	244.319	-11.7631	2.40232	-4.89654	9.75368e-07	0.000148689		WEB family protein At5g16730, chloroplastic, transcript variant X1
XM_031889805.1	244.319	-11.7631	2.40232	-4.89654	9.75368e-07	0.000148689		WEB family protein At5g16730, chloroplastic-like, transcript variant X1
XM_031887776.1	34.1341	-7.93712	1.62199	-4.89345	9.90842e-07	0.000150109	GO:0004672	cysteine-rich receptor-like protein kinase 29
XM_004142899.3	67.7855	9.10013	1.86249	4.88601	1.02899e-06	0.000154927		uncharacterized LOC101223120, transcript variant X2
XM_011656775.2	37.3046	-9.06398	1.85869	-4.87655	1.07958e-06	0.000161546	GO:0005515	F-box protein CPR1, transcript variant X3
XM_031886926.1	21.535	-8.25005	1.69318	-4.87252	1.10186e-06	0.000163875	GO:0005515	U-box domain-containing protein 4, transcript variant X7
XM_011658223.2	151.584	10.2614	2.11304	4.85623	1.19642e-06	0.00017686	GO:0000175	DIS3-like exonuclease 2, transcript variant X2
XM_031884487.1	71.486	9.17714	1.89742	4.83664	1.32051e-06	0.000194028	GO:0005515	uncharacterized WD repeat-containing protein C2A9.03, transcript variant X6
XM_004136469.3	3757.76	2.39905	0.498341	4.81407	1.47889e-06	0.000215997	GO:0016567	E3 ubiquitin-protein ligase PUB23
XM_031887963.1	38.8627	-9.10312	1.8918	-4.81188	1.49521e-06	0.000217081	GO:0004674	serine/threonine-protein kinase ppk15, transcript variant X2
XM_004150929.3	420.857	-1.71563	0.357189	-4.80315	1.56192e-06	0.000225425	GO:0004842	U-box domain-containing protein 16
XM_004133728.3	26.0903	-8.55258	1.7895	-4.77931	1.75896e-06	0.000252369	GO:0006099	malate dehydrogenase, cytoplasmic, transcript variant X1
XM_004138853.3	501.916	-2.0379	0.42963	-4.74338	2.1018e-06	0.000299795	GO:0005515	F-box protein PP2-B10
XM_031883926.1	99.5611	-10.4644	2.20944	-4.73624	2.17715e-06	0.000308738	GO:0003723	pentatricopeptide repeat-containing protein At4g35130, chloroplastic-like, transcript variant X12
XM_011659693.2	99.0411	9.64754	2.04033	4.72842	2.26275e-06	0.000319022		prostatic spermine-binding protein, transcript variant X2
XM_004137023.3	256.647	-11.8343	2.51228	-4.71059	2.47e-06	0.00034624	GO:0004672	L-type lectin-domain containing receptor kinase IX.1, transcript variant X2
XM_004150252.3	24.0374	7.6048	1.61708	4.70279	2.56625e-06	0.000357677		uncharacterized LOC101209563, transcript variant X1
XM_011661117.2	45.2881	8.51871	1.81295	4.69881	2.61681e-06	0.000362652		uncharacterized LOC101215020, transcript variant X2
XM_004137641.3	1134.24	2.42241	0.517201	4.68369	2.81754e-06	0.000388263	GO:0008757	uncharacterized LOC101205174
XM_031888831.1	107.104	9.76039	2.09073	4.66842	3.03531e-06	0.000415922		uncharacterized LOC101218777, transcript variant X3
XM_011656405.2	4230.61	1.24567	0.268492	4.63952	3.49225e-06	0.000475863	GO:0000209	ubiquitin-conjugating enzyme E2-17 kDa
XM_031886264.1	66.1848	9.06596	1.95812	4.62992	3.658e-06	0.000495679	GO:0003723	binding partner of ACD11 1, transcript variant X2
XR_004216100.1	47.1418	-7.45435	1.6188	-4.60485	4.12756e-06	0.000556217		#N/A
XM_031880969.1	45.333	8.52024	1.85779	4.58623	4.51318e-06	0.00060484	GO:0005515	pentatricopeptide repeat-containing protein At5g57250, mitochondrial, transcript variant X5
XM_011655883.2	19.0721	-7.09466	1.56234	-4.54105	5.59759e-06	0.00074607		transport and Golgi organization 2 homolog, transcript variant X8
XM_004133974.3	27.13	7.77968	1.73266	4.49002	7.1217e-06	0.000944051	GO:0005634	PHD finger protein ING1, transcript variant X2
XR_004215044.1	21.8512	7.46727	1.66756	4.47796	7.53609e-06	0.000993583		#N/A
XM_031882122.1	29.3946	-8.6912	1.94633	-4.46542	7.991e-06	0.0010479	GO:0004672	serine/threonine-protein kinase STY46-like, transcript variant X1
XM_011656336.2	573.793	2.46238	0.552716	4.45506	8.38707e-06	0.00109395		probable membrane-associated kinase regulator 6
XM_031886041.1	46.8967	-9.37149	2.11875	-4.42312	9.72873e-06	0.0012622	GO:0004707	mitogen-activated protein kinase 9, transcript variant X3
XR_004216818.1	57.0886	-9.65781	2.19551	-4.39889	1.08805e-05	0.00140417		#N/A
NM_001287209.1	454.65	1.90784	0.435429	4.38151	1.17858e-05	0.00150697		glutaredoxin-C9-like
XM_011658743.2	45.626	-9.33201	2.12999	-4.38124	1.18007e-05	0.00150697	GO:0016747	uncharacterized LOC101214170, transcript variant X2
XM_031888901.1	36.5574	8.20982	1.88237	4.36142	1.29223e-05	0.0016416	GO:0005802	cellulose synthase-like protein H1, transcript variant X1
XR_004216784.1	28.1388	-8.65763	1.98559	-4.36023	1.29926e-05	0.00164198		#N/A
XM_004152861.3	1401.14	1.33152	0.307422	4.33126	1.4826e-05	0.00186403	GO:0005509	calcium-binding protein KRP1
XM_004140746.3	844.457	3.98094	0.923842	4.30911	1.63911e-05	0.00205024	GO:0003677	dehydration-responsive element-binding protein 1A
XR_004214594.1	69.3121	9.13261	2.13773	4.27211	1.93628e-05	0.00239806		#N/A
XR_004215032.1	55.5458	-9.6185	2.2515	-4.27205	1.93685e-05	0.00239806		#N/A
XM_004149620.3	2330.45	3.27373	0.766522	4.27089	1.94691e-05	0.00239834		protein TIFY 5A
XM_011661111.2	45.4501	-2.47645	0.580042	-4.26944	1.95963e-05	0.00240187		short-chain dehydrogenase reductase 3b
XM_004150718.3	3189.18	-2.22022	0.520459	-4.26589	1.99106e-05	0.00242819	GO:0003955	probable NAD(P)H dehydrogenase (quinone) FQR1-like 1
XR_004216397.1	130.049	-2.62057	0.616382	-4.25154	2.1231e-05	0.00257635		#N/A
XM_011660829.2	25.1624	7.67075	1.81054	4.23673	2.268e-05	0.00273856	GO:0003723	pentatricopeptide repeat-containing protein At3g09040, mitochondrial, transcript variant X3
XM_031881255.1	37.6117	7.30885	1.72569	4.23532	2.28223e-05	0.00274216	GO:0019185	uncharacterized LOC101216308, transcript variant X5
XM_011652393.2	4335.34	2.409	0.569894	4.2271	2.36724e-05	0.00283036	GO:0000976	probable WRKY transcription factor 46
XM_004143117.3	58.9849	-2.31426	0.548421	-4.21987	2.44443e-05	0.0029084	GO:0005385	zinc transporter 6, chloroplastic
XR_004214161.1	33.5932	8.08779	1.91966	4.21313	2.51853e-05	0.00298201		#N/A
XM_004150042.3	66.4713	-7.34304	1.7467	-4.20395	2.62299e-05	0.00307584	GO:0004630	phospholipase D zeta 1, transcript variant X1
XR_004216826.1	14.6754	-7.72355	1.83682	-4.20485	2.61254e-05	0.00307584		#N/A
NM_001308867.1	120.069	-9.77221	2.32721	-4.19911	2.67966e-05	0.00312726	GO:0009416	gibberellin 2-beta-dioxygenase-like
XM_031888828.1	963.456	2.12817	0.509661	4.17565	2.97133e-05	0.00345113		uncharacterized LOC101216228
XM_011650634.2	39.5119	6.72987	1.62431	4.14322	3.42459e-05	0.00395873	GO:0005975	putative glucose-6-phosphate 1-epimerase, transcript variant X2
XM_004136420.3	82.6125	-8.38227	2.02505	-4.13929	3.48378e-05	0.00400815	GO:0005634	death-inducer obliterator 1, transcript variant X1
XM_004137605.3	525.173	1.42859	0.345782	4.13149	3.60416e-05	0.00412719		chaperone protein dnaJ 8, chloroplastic
XR_004217073.1	224.84	-7.84217	1.90028	-4.12686	3.67749e-05	0.00419148		#N/A
XM_004147176.3	1790.83	2.04889	0.497578	4.11772	3.82633e-05	0.00434083	GO:0003677	ethylene-responsive transcription factor 6
XM_004138632.3	140.669	-2.33461	0.571941	-4.08192	4.4666e-05	0.00504374		uncharacterized protein HI_0077
XM_011656948.2	26.4878	-8.54663	2.10739	-4.05556	5.00149e-05	0.00562172	GO:0001055	DNA-directed RNA polymerase V subunit 1, transcript variant X3
XM_004145753.3	23.9759	-8.39564	2.07386	-4.04832	5.15869e-05	0.00574713	GO:0010345	fatty acyl-CoA reductase 3
XR_969711.2	28.4952	-7.66996	1.89464	-4.04825	5.16019e-05	0.00574713		#N/A
XM_031883815.1	15.0543	-6.72884	1.67946	-4.00655	6.16123e-05	0.00679994	GO:0003676	uncharacterized LOC116403209, transcript variant X1
XM_031889462.1	15.0543	-6.72884	1.67946	-4.00655	6.16123e-05	0.00679994	GO:0003676	uncharacterized LOC116405472, transcript variant X1
XR_004216415.1	25.273	-7.49173	1.88621	-3.97185	7.1318e-05	0.00783566		#N/A
XM_031889083.1	14.6492	-7.707	1.94188	-3.96883	7.22261e-05	0.00789985	GO:0006508	probable ubiquitin-like-specific protease 2A, transcript variant X5
XM_004141691.3	758.259	-1.34626	0.340429	-3.95459	7.66673e-05	0.00834818	GO:0000145	exocyst complex component EXO84B
XM_011650961.2	857.985	-13.5774	3.4354	-3.9522	7.74358e-05	0.00839438	GO:0005634	GATA transcription factor 5, transcript variant X1
XM_004146608.3	1532.07	3.4579	0.876977	3.94298	8.04763e-05	0.00868539	GO:0003677	ethylene-responsive transcription factor 11
XM_004149955.3	103.131	-8.56898	2.17737	-3.93548	8.30318e-05	0.00892171	GO:0005524	AAA-ATPase At2g18193
XM_004151919.3	3529.13	1.63147	0.415011	3.93115	8.4539e-05	0.00904382	GO:0003700	scarecrow-like protein 21
XM_031888399.1	13.6926	6.79253	1.73033	3.92557	8.65238e-05	0.00921573	GO:0003755	peptidyl-prolyl cis-trans isomerase FKBP16-1, chloroplastic, transcript variant X2
XR_969485.2	70.4781	-8.99826	2.2945	-3.92166	8.79414e-05	0.009326		#N/A
XM_004152571.3	771.293	-2.4585	0.627733	-3.91647	8.98542e-05	0.00948759	GO:0015211	purine permease 3
XM_011659877.2	1584.7	-2.33826	0.598946	-3.90395	9.46338e-05	0.0099492	GO:0004674	G-type lectin S-receptor-like serine/threonine-protein kinase B120
XM_004134743.3	1044.92	1.95482	0.50104	3.90153	9.55873e-05	0.0100063	GO:0006672	alkaline ceramidase, transcript variant X1
XM_004150935.3	1306.09	-3.06672	0.790007	-3.88188	0.000103651	0.0108041	GO:0003677	ethylene-response factor C3
XM_004145064.3	4534.62	1.26464	0.326364	3.87495	0.000106647	0.0110691	GO:0004601	peroxidase 42
XR_004215844.1	46.839	-8.40226	2.17028	-3.87151	0.000108162	0.0111787		#N/A
XM_031881171.1	421.888	-1.35034	0.350872	-3.84853	0.00011883	0.0122295	GO:0003723	protein HASTY 1
XR_004214949.1	72.7315	-7.04492	1.84411	-3.82022	0.000133333	0.0136644		#N/A
XM_004139993.2	539.929	-12.9093	3.38362	-3.81524	0.000136052	0.0138847		protein ALTERED PHOSPHATE STARVATION RESPONSE 1, transcript variant X1
XM_004149756.3	235.362	-4.07675	1.07222	-3.80216	0.000143441	0.0145778		E3 ubiquitin ligase BIG BROTHER-related
XM_004139336.3	118.36	-4.63128	1.22191	-3.7902	0.000150529	0.0152346	GO:0003723	uncharacterized protein At2g34160
XM_031887817.1	62.5035	-7.84357	2.0746	-3.78076	0.000156353	0.0157587	GO:0009507	pheophytinase, chloroplastic, transcript variant X2
XM_011653504.2	691.421	1.86749	0.496718	3.75966	0.000170142	0.017078		uncharacterized LOC101216392
XM_004133816.3	436.142	-12.6014	3.35393	-3.75721	0.00017182	0.0171756	GO:0001042	RNA polymerase I-specific transcription initiation factor RRN3, transcript variant X1
XM_031885970.1	240.033	-8.6162	2.2941	-3.75581	0.000172785	0.0172016	GO:0000976	putative Myb family transcription factor At1g14600
XM_031880195.1	32.3563	-8.83287	2.35827	-3.74548	0.000180047	0.0178517	GO:0010073	serine/threonine-protein phosphatase 7 long form homolog
XM_004136736.3	22.4754	-6.38975	1.71081	-3.73493	0.000187764	0.0185415	GO:0005634	LOB domain-containing protein 20
XM_011655809.2	17.7864	7.16962	1.92043	3.73334	0.000188958	0.0185841		uncharacterized LOC101215278, transcript variant X2
XM_031883940.1	12.7788	6.69262	1.79594	3.72653	0.000194132	0.0190164	GO:0003824	uncharacterized hydrolase YugF, transcript variant X4
XM_011654815.2	171.27	2.3258	0.626235	3.71395	0.000204048	0.0199078		uncharacterized LOC105435176
XM_031880955.1	11.9175	-7.3775	1.99524	-3.69756	0.000217684	0.0211535	GO:0015211	probable purine permease 5, transcript variant X2
XM_004138014.3	347.742	-12.2747	3.32414	-3.6926	0.000221976	0.021485	GO:0005515	transcription factor GTE10, transcript variant X2
XM_004140754.3	1150.3	5.08247	1.37838	3.68729	0.000226655	0.0217651	GO:0003677	ethylene-responsive transcription factor ERF109
XM_031884247.1	340.241	-12.2433	3.32004	-3.68769	0.000226302	0.0217651	GO:0004467	long chain acyl-CoA synthetase 9, chloroplastic, transcript variant X2
XR_004215409.1	25.9333	-6.57745	1.78611	-3.68256	0.000230904	0.0220862		#N/A
XM_004143964.3	7126.19	3.20859	0.875686	3.66409	0.000248222	0.0236499		protein ALP1-like
XR_004217979.1	30.9732	-8.77012	2.39492	-3.66196	0.000250294	0.0237545		#N/A
XM_004133774.3	751.317	-13.3855	3.65885	-3.6584	0.0002538	0.0239939	GO:0005737	jasmonoyl--L-amino acid synthetase JAR6, transcript variant X1
XM_011658020.2	82.2361	-5.93158	1.62634	-3.64719	0.000265122	0.0249675	GO:0005635	importin beta-like SAD2 homolog, transcript variant X1
XM_004134618.3	764.156	1.44638	0.39707	3.64264	0.000269853	0.0253153	GO:0005794	protein trichome birefringence-like 38, transcript variant X1
XM_004143377.3	358.878	4.85748	1.33438	3.64026	0.000272366	0.025356	GO:0046983	transcription factor bHLH18, transcript variant X1
XM_011652636.2	54.4752	-8.62398	2.36872	-3.64078	0.00027181	0.025356	GO:0000976	transcription repressor KAN1, transcript variant X2
XR_004214163.1	46.2686	-8.3853	2.31268	-3.62579	0.000288075	0.0267165		#N/A
XM_011652267.2	1448.31	-1.12813	0.311393	-3.62285	0.000291379	0.0269205	GO:0005886	MACPF domain-containing protein At4g24290, transcript variant X1
XM_004144101.3	239.266	2.04408	0.565228	3.61639	0.000298746	0.0270881	GO:0005515	F-box/kelch-repeat protein At5g26960
XM_004144545.3	387.541	-5.21558	1.44087	-3.61976	0.000294879	0.0270881	GO:0006873	S-type anion channel SLAH1
XM_031886015.1	807.309	-1.58108	0.437052	-3.6176	0.000297344	0.0270881	GO:0005886	MACPF domain-containing protein At1g14780, transcript variant X2
XR_004215655.1	39.8826	5.47238	1.5126	3.61786	0.000297047	0.0270881		#N/A
XR_004216977.1	66.0053	-6.59802	1.82425	-3.61683	0.000298231	0.0270881		#N/A
XM_004146970.3	5403.44	-4.81996	1.33528	-3.6097	0.000306549	0.0276928	GO:0003700	transcription factor bHLH121
XM_011660893.2	385.603	1.38731	0.384641	3.60675	0.000310058	0.0279064	GO:0003934	GTP cyclohydrolase 1
XM_004150793.3	4646.11	2.30585	0.639513	3.60564	0.000311385	0.0279228	GO:0005634	nudix hydrolase 17, mitochondrial
XM_004145406.3	296.473	1.93912	0.541925	3.5782	0.000345964	0.03091	GO:0005385	fe(2+) transport protein 1, transcript variant X1
XM_004140808.3	70.1656	4.64284	1.29943	3.57299	0.000352925	0.0314167	GO:0003677	ethylene-responsive transcription factor ERF025
XM_011658270.2	28.6217	7.85681	2.20014	3.57106	0.000355542	0.0315346	GO:0005886	cationic amino acid transporter 7, chloroplastic
XM_031884920.1	33.1337	8.06752	2.26117	3.56785	0.000359921	0.0318073	GO:0004512	inositol-3-phosphate synthase-like
XM_031889572.1	11.4103	-6.31171	1.76986	-3.56623	0.000362157	0.0318894		uncharacterized LOC116405779
XM_004143274.3	196.921	-1.91979	0.540247	-3.55353	0.000380092	0.0333483		uncharacterized LOC101213283
XM_031886108.1	839.656	-4.8175	1.35785	-3.54789	0.000388336	0.0339494		uncharacterized mitochondrial protein AtMg00810-like
XM_004137022.3	124.451	-2.55642	0.721201	-3.54468	0.000393096	0.0341185	GO:0004672	L-type lectin-domain containing receptor kinase IX.1
XM_004139327.3	226.518	-11.6566	3.2899	-3.54314	0.0003954	0.0341185	GO:0005515	probable disease resistance protein At5g66900, transcript variant X1
XM_031880970.1	40.8336	-7.23051	2.04087	-3.54286	0.000395809	0.0341185	GO:0005515	pentatricopeptide repeat-containing protein At5g57250, mitochondrial, transcript variant X7
XR_969392.2	442.401	-1.8459	0.521025	-3.54283	0.000395864	0.0341185		#N/A
XM_011655119.2	1140.6	-1.40764	0.39787	-3.53794	0.000403264	0.0346338	GO:0000287	2-hydroxyacyl-CoA lyase
XM_004134083.3	87.1726	-1.67307	0.47368	-3.53208	0.000412305	0.0351627	GO:0006869	non-specific lipid-transfer protein-like protein At2g13820
XM_011654960.2	244.959	-9.80994	2.77726	-3.53224	0.000412051	0.0351627		reticulon-like protein B8, transcript variant X3
XM_004138599.3	163.981	-6.7402	1.91119	-3.5267	0.000420776	0.0356359		receptor homology region, transmembrane domain- and RING domain-containing protein 2, transcript variant X1
XM_031884044.1	237.071	-11.7222	3.32366	-3.5269	0.000420459	0.0356359	GO:0003677	zinc finger BED domain-containing protein RICESLEEPER 1, transcript variant X2
XM_031882712.1	12.5431	6.66636	1.89143	3.52451	0.000424265	0.0358071	GO:0030599	probable pectinesterase/pectinesterase inhibitor 20, transcript variant X5
XM_004138673.2	5264.67	2.60837	0.742002	3.51532	0.000439227	0.036942		pEARLI1-like lipid transfer protein 1
XR_004215013.1	44.4344	-9.29662	2.65328	-3.50383	0.000458627	0.0384411		#N/A
XM_004149972.3	202.287	-11.4934	3.28344	-3.50042	0.00046452	0.0388017	GO:0005789	chaperone protein dnaJ 49, transcript variant X1
XM_031887153.1	86.9263	-4.16202	1.19219	-3.49107	0.000481097	0.0400493		U11/U12 small nuclear ribonucleoprotein 48 kDa protein, transcript variant X2
XM_031890102.1	877.341	12.7943	3.66735	3.48871	0.000485349	0.0402658	GO:0004672	CBL-interacting protein kinase 2-like
XM_031885075.1	21.8654	-8.26175	2.37224	-3.48268	0.000496423	0.0410449		inactive protein RESTRICTED TEV MOVEMENT 2-like
XM_004135989.3	262.888	-11.8713	3.41141	-3.47986	0.000501672	0.0413388	GO:0005515	uncharacterized LOC101211144, transcript variant X1
XM_004144216.3	64.0391	-2.77648	0.800242	-3.46955	0.000521327	0.0427068	GO:0003723	putative pentatricopeptide repeat-containing protein At1g69350, mitochondrial
XM_004146002.3	2143.81	2.16285	0.62355	3.46861	0.00052315	0.0427068	GO:0003677	ethylene-responsive transcription factor 4
XM_011660552.2	29.2494	-8.68771	2.5048	-3.46842	0.000523526	0.0427068		uncharacterized LOC101210001
XM_004150203.3	649.58	-3.27122	0.944545	-3.46328	0.000533638	0.0433865		pirin-like protein
XM_004141845.3	43.8951	-6.30574	1.82603	-3.45326	0.000553864	0.0448814	GO:0005737	probable indole-3-acetic acid-amido synthetase GH3.1
XM_004143097.3	684.09	-1.15823	0.336156	-3.4455	0.000570008	0.0458847	GO:0006857	protein NRT1/ PTR FAMILY 8.1
XM_011653054.2	71.6374	5.57076	1.61651	3.44617	0.000568585	0.0458847	GO:0000993	transcription elongation factor SPT4 homolog 2, transcript variant X1
XM_004133909.3	162.424	-11.177	3.24581	-3.44351	0.000574213	0.0460712	GO:0004471	NAD-dependent malic enzyme 1, mitochondrial, transcript variant X1
XM_004150037.3	155.647	-11.1155	3.23784	-3.43301	0.000596927	0.0477365	GO:0003729	pumilio homolog 24, transcript variant X1
XM_011656122.2	285.417	-3.79493	1.10598	-3.43129	0.000600719	0.0478828	GO:0003968	RNA-dependent RNA polymerase 1-like, transcript variant X1
XM_004142861.3	14.5639	-7.66705	2.23643	-3.42825	0.000607486	0.0481077	GO:0006520	1-aminocyclopropane-1-carboxylate synthase 3
XM_004149732.3	461.681	-12.6828	3.69899	-3.42872	0.000606441	0.0481077	GO:0003677	ethylene-responsive transcription factor-like protein At4g13040, transcript variant X1
XM_004145427.3	62.7144	-2.52667	0.737353	-3.42668	0.00061102	0.048231	GO:0005515	pentatricopeptide repeat-containing protein At4g19890
XM_011659891.2	54.1924	3.44735	1.00762	3.42127	0.000623298	0.0490415		uncharacterized LOC105435960

## Sheet: G2_D21_ficifolia
Gene ID	baseMean	log2FoldChange	lfcSE	stat	pvalue	padj	GO terms	Function
XM_004149738.3	1748.65	14.5027	2.17652	6.66324	2.67864e-11	5.30692e-07	GO:0006952	kirola
XM_031881218.1	642.404	-12.5767	2.02497	-6.21083	5.27061e-10	5.22107e-06		uncharacterized LOC101206771, transcript variant X5
XM_011653821.2	543.254	12.816	2.23812	5.72622	1.02691e-08	6.78169e-05	GO:0005048	protein transport protein Sec61 subunit alpha, transcript variant X2
XM_004149175.3	568.598	12.8821	2.26944	5.67633	1.37614e-08	6.81603e-05	GO:0004089	alpha carbonic anhydrase 1, chloroplastic, transcript variant X2
XM_031887538.1	24.2324	21.632	3.85865	5.60611	2.06919e-08	7.24904e-05	GO:0006488	UDP-N-acetylglucosamine transferase subunit ALG13 homolog, transcript variant X3
XM_031889143.1	354.656	-11.7197	2.09435	-5.59586	2.19535e-08	7.24904e-05	GO:0009535	hypothetical protein, transcript variant X2
XM_004139993.2	257.017	-11.2551	2.02523	-5.55746	2.73731e-08	7.34313e-05		protein ALTERED PHOSPHATE STARVATION RESPONSE 1, transcript variant X1
XM_004147829.3	20.1368	21.3781	3.87384	5.51859	3.41724e-08	7.34313e-05	GO:0000978	agamous-like MADS-box protein AGL62
XM_031883212.1	19.4542	21.3253	3.87431	5.5043	3.7064e-08	7.34313e-05		uncharacterized LOC105434915, transcript variant X1
XM_031887137.1	21.1607	21.4474	3.86914	5.54319	2.9701e-08	7.34313e-05	GO:0007015	protein BRICK 1, transcript variant X9
XM_031887064.1	16.7238	21.115	3.89712	5.41811	6.02326e-08	0.000108484	GO:0004672	probable serine/threonine-protein kinase At1g01540, transcript variant X2
XM_004139480.3	181.756	-10.7553	2.02145	-5.32057	1.03445e-07	0.000137284	GO:0000035	acyl carrier protein 3, mitochondrial, transcript variant X3
XM_004139830.3	867.358	7.07915	1.32981	5.32345	1.01817e-07	0.000137284	GO:0005634	glutaredoxin-C13
XM_004144202.3	196.929	-10.8709	2.04372	-5.31919	1.04233e-07	0.000137284	GO:0005634	increased DNA methylation 3, transcript variant X11
XM_011654194.2	170.637	-10.6642	2.02072	-5.27743	1.31007e-07	0.000137284	GO:0000079	cyclin-A2-2, transcript variant X2
XM_011655538.2	185.313	-10.7832	2.04362	-5.27652	1.31658e-07	0.000137284		ELMO domain-containing protein A, transcript variant X2
XM_011657585.2	199.199	-10.8875	2.05613	-5.29513	1.18933e-07	0.000137284	GO:0000162	aminodeoxychorismate synthase, chloroplastic, transcript variant X3
XM_011661152.2	189.822	-10.8179	2.02058	-5.35387	8.60942e-08	0.000137284	GO:0004842	E3 ubiquitin-protein ligase BIG BROTHER, transcript variant X2
XR_968698.2	206.196	-10.9373	2.06928	-5.28554	1.25332e-07	0.000137284		#N/A
XM_004134147.3	337.595	12.1295	2.31638	5.23638	1.63757e-07	0.000162218		monothiol glutaredoxin-S2
XM_004140058.3	325.327	-11.5951	2.2326	-5.19356	2.06314e-07	0.000177717	GO:0005654	uncharacterized protein At1g10890, transcript variant X6
XM_004152395.3	207.256	-10.9447	2.10544	-5.19829	2.01128e-07	0.000177717	GO:0000981	homeobox-leucine zipper protein HAT5, transcript variant X1
XM_031881775.1	181.944	-10.7568	2.06652	-5.20524	1.93744e-07	0.000177717	GO:0000215	tRNA 2'-phosphotransferase 1, transcript variant X2
XM_004134659.3	196.824	-10.8701	2.10391	-5.16665	2.38328e-07	0.000189836	GO:0005783	E3 ubiquitin-protein ligase RMA1H1, transcript variant X4
XR_004214690.1	154.219	-10.5182	2.03617	-5.16569	2.39547e-07	0.000189836		#N/A
XM_031886486.1	13298.8	9.61249	1.90656	5.0418	4.61161e-07	0.000351405	GO:0016757	galactinol synthase, transcript variant X1
XM_011654805.2	137.244	-10.35	2.06024	-5.02369	5.06878e-07	0.000358653	GO:0005515	pentatricopeptide repeat-containing protein CRP1 homolog, chloroplastic, transcript variant X1
XM_031884862.1	124.447	-10.2088	2.03181	-5.02448	5.04793e-07	0.000358653	GO:0015095	magnesium transporter MRS2-11, chloroplastic, transcript variant X2
XM_031885360.1	142.489	10.8857	2.17144	5.0131	5.35602e-07	0.000365908		hypothetical protein, transcript variant X2
XM_011651612.2	261.033	-11.2775	2.25274	-5.00613	5.55356e-07	0.000366757		uncharacterized protein DDB_G0290685, transcript variant X2
XM_004146856.3	165.705	-10.6219	2.13459	-4.97607	6.48892e-07	0.000414705	GO:0003729	splicing factor-like protein 1, transcript variant X1
XM_031881379.1	318.402	-9.23104	1.86888	-4.93935	7.83843e-07	0.000485297	GO:0016787	uncharacterized LOC101212549, transcript variant X3
XM_004150850.3	112.23	-10.0597	2.04968	-4.90795	9.20353e-07	0.000552547	GO:0016020	TVP38/TMEM64 family membrane protein slr0305, transcript variant X1
XM_031887514.1	123.023	-10.1922	2.08887	-4.87929	1.06468e-06	0.000620398	GO:0000463	zinc finger HIT domain-containing protein 3, transcript variant X4
XM_011659925.2	138.899	-10.3673	2.13321	-4.85995	1.17416e-06	0.000664642		uncharacterized protein C24B11.05, transcript variant X1
XM_011656302.2	111.008	-10.0439	2.0718	-4.84791	1.24769e-06	0.000686646		protein yippee-like At4g27745, transcript variant X4
XM_011657071.2	108.645	-10.0129	2.06816	-4.84145	1.28897e-06	0.000688371	GO:0005669	transcription initiation factor TFIID subunit 7, transcript variant X4
XM_031882330.1	127.957	-10.2489	2.12092	-4.8323	1.34963e-06	0.000688371	GO:0000064	mitochondrial carnitine/acylcarnitine carrier-like protein, transcript variant X4
XR_969254.2	97.2459	-9.85298	2.03932	-4.8315	1.35506e-06	0.000688371		#N/A
XM_011655990.2	118.966	-10.1438	2.10249	-4.82466	1.40242e-06	0.000694619	GO:0009416	chlorophyll a-b binding protein 7, chloroplastic, transcript variant X2
XM_031884160.1	320.834	-11.5751	2.4094	-4.80412	1.55433e-06	0.000751081	GO:0004124	cysteine synthase, transcript variant X1
XM_031888466.1	106.007	-9.97743	2.08004	-4.79676	1.61255e-06	0.000760663	GO:0005515	zinc finger protein CONSTANS-LIKE 9, transcript variant X6
XM_031884997.1	88.1202	-9.71081	2.03776	-4.76544	1.8844e-06	0.000849657	GO:0000149	vesicle transport v-SNARE 11, transcript variant X2
XM_031889412.1	97.6751	-9.85934	2.06904	-4.76517	1.88698e-06	0.000849657	GO:0004672	probable receptor-like protein kinase At1g80640, transcript variant X2
XM_031889163.1	90.3035	-9.74612	2.05129	-4.7512	2.02208e-06	0.000890256	GO:0004650	probable polygalacturonase At1g80170, transcript variant X2
XM_004142009.3	92.4879	-9.78058	2.06552	-4.73516	2.18879e-06	0.000942702	GO:0016020	CASP-like protein 5B2, transcript variant X1
XM_004152782.3	121.038	10.649	2.25961	4.71278	2.4436e-06	0.000999388	GO:0005783	auxin efflux carrier component 5
XM_011657425.2	123.944	-10.203	2.16246	-4.71822	2.37914e-06	0.000999388	GO:0003700	transcription factor bHLH49, transcript variant X1
XM_011659547.2	79.0951	10.0356	2.1305	4.71045	2.47173e-06	0.000999388	GO:0004672	mitogen-activated protein kinase kinase kinase 5, transcript variant X3
XM_011651055.2	84.0739	-9.643	2.05215	-4.69897	2.61477e-06	0.00103608	GO:0000978	BEL1-like homeodomain protein 2, transcript variant X1
XM_004144962.3	81.2059	-9.59293	2.04609	-4.68842	2.75325e-06	0.00106956	GO:0005634	chromo domain-containing protein LHP1, transcript variant X1
XM_004147903.3	92.7071	-9.78404	2.09291	-4.67484	2.94176e-06	0.00110501	GO:0016192	protein cornichon homolog 4, transcript variant X2
XM_031889033.1	94.1438	-9.80621	2.0981	-4.67385	2.95606e-06	0.00110501	GO:0003677	DUF724 domain-containing protein 6, transcript variant X5
NM_001280746.1	5276.2	7.43476	1.59592	4.6586	3.18369e-06	0.00116271		steroid sulfatase (microsomal), isozyme S
XM_031880548.1	78.6273	-9.54638	2.05044	-4.65576	3.2278e-06	0.00116271	GO:0003729	serine/arginine-rich splicing factor SR30, transcript variant X3
XM_004147279.3	120.57	-10.1631	2.18592	-4.64935	3.32981e-06	0.00117804	GO:0004190	aspartic proteinase Asp1, transcript variant X1
XM_011654662.2	154.641	-10.5222	2.26644	-4.64261	3.44034e-06	0.00119579	GO:0016788	GDSL esterase/lipase At5g62930, transcript variant X4
XM_031888904.1	86.3045	-9.68078	2.08836	-4.63559	3.55917e-06	0.00121576	GO:0005515	uncharacterized LOC101212744, transcript variant X2
XM_004145785.3	2771.27	6.25075	1.35264	4.62113	3.8165e-06	0.00128157	GO:0006952	MLP-like protein 31
XM_011656294.2	80.065	-9.57249	2.07519	-4.61283	3.97224e-06	0.00131163	GO:0005515	WD repeat-containing protein 44, transcript variant X7
XM_031886182.1	151.966	-10.497	2.28597	-4.59192	4.39183e-06	0.00142641	GO:0016790	palmitoyl-protein thioesterase 1, transcript variant X2
NM_001288602.1	8567.5	7.55496	1.64799	4.58434	4.55419e-06	0.00143691	GO:0047274	probable galactinol--sucrose galactosyltransferase 5-like
XM_031889364.1	85.8772	-9.67364	2.11046	-4.58365	4.56923e-06	0.00143691		uncharacterized LOC101203003, transcript variant X1
XM_004142364.3	404.261	-11.9085	2.60666	-4.5685	4.91232e-06	0.00152067	GO:0003723	glycine-rich RNA-binding protein RZ1C, transcript variant X2
XM_031881042.1	79.0144	-9.55342	2.10042	-4.54834	5.40698e-06	0.00164805	GO:0004842	uncharacterized LOC101203306, transcript variant X8
XM_031888919.1	66.8123	-9.31144	2.05665	-4.52748	5.9692e-06	0.00179185		uncharacterized LOC101214542, transcript variant X3
XR_970008.2	68.6661	-9.35093	2.06804	-4.52164	6.13622e-06	0.00181449		#N/A
XM_004134352.3	81.2784	-9.59422	2.13798	-4.48752	7.20574e-06	0.00209941	GO:0003993	acid phosphatase 1, transcript variant X1
XM_031884531.1	62.1749	-9.20767	2.05703	-4.4762	7.5985e-06	0.00218176	GO:0003714	uncharacterized zinc finger CCHC domain-containing protein At4g19190, transcript variant X2
XM_011654277.2	65.4076	-9.28078	2.07969	-4.46257	8.09834e-06	0.00223495		hypothetical protein, transcript variant X6
XM_031886367.1	103.285	-9.9399	2.22616	-4.46505	8.00504e-06	0.00223495	GO:0005515	actin-histidine N-methyltransferase, transcript variant X2
XM_031889030.1	61.4815	-9.1915	2.05998	-4.46194	8.12218e-06	0.00223495		uncharacterized LOC101204433, transcript variant X2
XM_031881601.1	71.1914	-9.40302	2.1097	-4.45704	8.30993e-06	0.00225529	GO:0004672	serine/threonine-protein kinase HT1, transcript variant X5
XM_031882450.1	69.3238	-9.36471	2.10327	-4.45246	8.48908e-06	0.00227278	GO:0004864	uncharacterized LOC101206373, transcript variant X6
XM_011655976.2	60.1316	-9.15948	2.06372	-4.43833	9.06589e-06	0.00239485	GO:0005515	putative pentatricopeptide repeat-containing protein At5g43820, transcript variant X3
XM_004151068.3	6099.96	7.31625	1.65132	4.43054	9.3996e-06	0.00245033	GO:0003700	protein RADIALIS-like 1
XM_004147604.3	73.6054	-9.45117	2.15129	-4.39326	1.11664e-05	0.00277366	GO:0000398	U11/U12 small nuclear ribonucleoprotein 35 kDa protein, transcript variant X1
XM_004152699.3	57.7275	-9.10061	2.06978	-4.39689	1.09812e-05	0.00277366	GO:0005515	pentatricopeptide repeat-containing protein At5g27460, transcript variant X1
XM_011654557.2	89.0628	9.24409	2.10447	4.39261	1.11999e-05	0.00277366		cysteine-rich repeat secretory protein 38
XM_031890090.1	57.3814	-9.09194	2.06957	-4.39316	1.11713e-05	0.00277366	GO:0003924	ras-related protein RABA5a, transcript variant X5
XM_011656169.2	58.0224	-9.10797	2.08218	-4.37425	1.2185e-05	0.00294401	GO:0005515	putative pentatricopeptide repeat-containing protein At5g08310, mitochondrial, transcript variant X2
XM_031881016.1	55.1362	-9.03435	2.06529	-4.37437	1.21786e-05	0.00294401	GO:0005515	pentatricopeptide repeat-containing protein At1g09820, transcript variant X2
XM_031882437.1	59.127	-9.13517	2.09167	-4.36741	1.25731e-05	0.00296545	GO:0046488	phosphatidylinositol 4-phosphate 5-kinase 10, transcript variant X10
XR_004214666.1	120.759	-10.1654	2.32682	-4.36879	1.24938e-05	0.00296545		#N/A
XM_011651470.2	55.7105	-9.04931	2.07497	-4.36119	1.29359e-05	0.00301512	GO:0005515	pentatricopeptide repeat-containing protein At5g24830, transcript variant X1
XM_004144257.3	54.607	-9.02045	2.07598	-4.34515	1.39183e-05	0.00320639	GO:0005515	F-box protein SKIP24, transcript variant X1
XM_004133850.3	55.6026	-9.04646	2.08468	-4.33949	1.42815e-05	0.00325224	GO:0004497	cytochrome P450 704C1, transcript variant X2
XM_004144214.3	54.6184	-9.02071	2.08044	-4.33597	1.45118e-05	0.00326714	GO:0005515	putative pentatricopeptide repeat-containing protein At1g26500, transcript variant X1
XM_031884340.1	100.109	-9.89484	2.28607	-4.32831	1.50257e-05	0.00334483	GO:0003723	pentatricopeptide repeat-containing protein At3g22150, chloroplastic, transcript variant X1
XM_011654047.2	53.9635	-9.00329	2.08353	-4.32118	1.552e-05	0.00341647	GO:0003700	protein indeterminate-domain 7, transcript variant X2
XM_004138103.2	64.7324	-9.26581	2.14724	-4.31522	1.59445e-05	0.00347135		hypersensitive-induced response protein-like protein 1, transcript variant X1
XM_011659192.2	68.2312	-9.34176	2.16624	-4.31243	1.61469e-05	0.0034772		E3 ubiquitin-protein ligase WAV3, transcript variant X2
XM_004133863.3	53.768	-8.99806	2.08972	-4.30587	1.66331e-05	0.00350569	GO:0004364	glutathione S-transferase zeta class, transcript variant X2
XR_004214708.1	60.454	-9.16715	2.12879	-4.30627	1.66028e-05	0.00350569		#N/A
XM_031883778.1	78.4379	-9.54292	2.2322	-4.27512	1.91037e-05	0.00398402	GO:0003924	dynamin-related protein 5A, transcript variant X1
XM_004141618.3	80.6538	-9.58309	2.24751	-4.26387	2.00921e-05	0.0041465	GO:0000160	histidine-containing phosphotransfer protein 4, transcript variant X1
XM_004148764.3	52.1199	-8.95313	2.10245	-4.25842	2.05874e-05	0.00420493	GO:0005737	glycolipid transfer protein 3, transcript variant X2
XM_031887947.1	52.8096	-8.97216	2.10858	-4.25507	2.08982e-05	0.00422485	GO:0000184	uncharacterized LOC105435794, transcript variant X5
XM_004136239.3	73.7801	-9.45458	2.22558	-4.24814	2.15553e-05	0.00431367	GO:0005737	hypothetical protein, transcript variant X1
XM_031885188.1	64.0111	-9.24968	2.1822	-4.2387	2.24819e-05	0.00445412	GO:0004722	probable protein phosphatase 2C 8, transcript variant X2
XM_011656166.2	53.8421	-9.00007	2.12787	-4.22961	2.34097e-05	0.00459201		SEC14 cytosolic factor, transcript variant X1
XM_011658105.2	56.6545	-9.07355	2.14943	-4.22138	2.42816e-05	0.00471144	GO:0005886	auxin transporter-like protein 1, transcript variant X2
XM_011661877.2	75.0679	-7.87145	1.86553	-4.21941	2.44942e-05	0.00471144	GO:0000398	serine/arginine-rich SC35-like splicing factor SCL30A, transcript variant X2
XM_031882896.1	62.5695	-9.21682	2.18923	-4.21008	2.5528e-05	0.00486308	GO:0010181	peroxisomal (S)-2-hydroxy-acid oxidase GLO4, transcript variant X9
XR_004219268.1	97.6973	-9.85966	2.34545	-4.20375	2.62534e-05	0.00495364		#N/A
XM_004139949.3	43.9348	-8.70671	2.07828	-4.18938	2.79712e-05	0.00510079	GO:0005515	nitrile-specifier protein 5, transcript variant X1
XM_011650605.2	48.399	-8.84634	2.11303	-4.18657	2.83206e-05	0.00510079	GO:0000422	autophagy-related protein 18b, transcript variant X2
XM_011654763.2	125.157	10.699	2.5529	4.19092	2.77828e-05	0.00510079	GO:0005515	protein GID8 homolog, transcript variant X2
XM_011656352.2	53.2907	-8.04302	1.91786	-4.19374	2.74392e-05	0.00510079		short-chain dehydrogenase TIC 32, chloroplastic, transcript variant X2
XM_011661709.2	44.6528	-8.73011	2.08495	-4.18721	2.82409e-05	0.00510079	GO:0006656	hypothetical protein, transcript variant X3
XM_004141247.3	50.9837	-8.92142	2.1343	-4.18001	2.91493e-05	0.00520275		uncharacterized LOC101203076, transcript variant X1
XM_011652338.2	46.0884	-8.77578	2.11068	-4.15781	3.21317e-05	0.00568387		uncharacterized LOC101220956, transcript variant X1
XM_031884359.1	546.785	12.8254	3.08758	4.15388	3.26885e-05	0.00573119		uncharacterized LOC101208795, transcript variant X1
XM_031886513.1	43.3493	-8.68732	2.09314	-4.15038	3.31925e-05	0.00576851		eukaryotic initiation factor 4A-I, transcript variant X2
XM_031881106.1	42.0696	-8.64414	2.08759	-4.14072	3.46218e-05	0.00596458	GO:0004553	glucan endo-1,3-beta-glucosidase, transcript variant X1
XM_011659047.2	55.0116	-9.03109	2.18479	-4.13362	3.571e-05	0.00608694		uncharacterized LOC101208160, transcript variant X3
XM_031889772.1	72.2227	-9.42379	2.28063	-4.1321	3.59465e-05	0.00608694	GO:0000228	meiotic recombination protein SPO11-1, transcript variant X8
XR_968718.2	46.6843	-8.79427	2.13517	-4.11877	3.80903e-05	0.0063953		#N/A
XM_004146701.3	203.078	-10.9153	2.65236	-4.11531	3.86661e-05	0.006397	GO:0000398	U4/U6 small nuclear ribonucleoprotein PRP4-like protein, transcript variant X1
XR_968666.2	57.633	-9.09817	2.21107	-4.11483	3.87462e-05	0.006397		#N/A
XM_031882620.1	41.1806	-8.61329	2.09672	-4.10798	3.99138e-05	0.00653531	GO:0005737	14-3-3 protein 7, transcript variant X2
XM_004137112.3	253.234	-11.2337	2.73587	-4.10607	4.02442e-05	0.0065354	GO:0003723	polyadenylate-binding protein 2, transcript variant X4
XM_031886811.1	44.2823	-8.71811	2.1254	-4.10186	4.09836e-05	0.00660136		uncharacterized LOC101208951, transcript variant X4
XM_011651151.2	531.493	12.7845	3.12001	4.09758	4.17498e-05	0.00661717	GO:0004672	probable LRR receptor-like serine/threonine-protein kinase At5g63710, transcript variant X2
XM_011651525.2	172.404	-7.51984	1.8351	-4.09777	4.17142e-05	0.00661717	GO:0000302	putative L-ascorbate peroxidase 6, transcript variant X3
XM_031883232.1	56.6643	-9.07381	2.21831	-4.09042	4.306e-05	0.00677067	GO:0008253	uncharacterized LOC101215456, transcript variant X2
XM_031883472.1	41.4087	-8.62131	2.11195	-4.08215	4.462e-05	0.00690635	GO:0004722	protein phosphatase 2C 57, transcript variant X1
XM_031887900.1	43.7365	-8.70019	2.13083	-4.083	4.44579e-05	0.00690635		uncharacterized LOC116401609, transcript variant X2
XM_031883187.1	59.8963	-6.19123	1.51745	-4.08002	4.50326e-05	0.00691617	GO:0016020	mechanosensitive ion channel protein 2, chloroplastic, transcript variant X4
XM_004140525.3	41.0695	-8.60941	2.11283	-4.07482	4.60502e-05	0.00701805	GO:0007142	uncharacterized LOC101205962, transcript variant X2
XM_031884974.1	48.1167	-8.83784	2.17224	-4.06853	4.73109e-05	0.00715514	GO:0000822	phosphate transporter PHO1 homolog 10, transcript variant X2
XM_004141204.3	347.427	12.1714	2.99824	4.05953	4.91725e-05	0.00738034	GO:0009507	protein TIC 22, chloroplastic, transcript variant X1
XM_011658566.2	403.362	12.3865	3.06463	4.04178	5.30471e-05	0.00790202		RGS1-HXK1-interacting protein 1, transcript variant X2
XM_004137416.3	328.169	12.0892	2.99391	4.03792	5.39278e-05	0.00797327	GO:0006629	lipase member N, transcript variant X1
XM_031884487.1	480.002	12.6374	3.13433	4.03193	5.53195e-05	0.00811845	GO:0005515	uncharacterized WD repeat-containing protein C2A9.03, transcript variant X6
XM_004138663.3	621.386	-12.5286	3.10954	-4.02909	5.59926e-05	0.0081568	GO:0006520	aspartate aminotransferase, chloroplastic, transcript variant X1
XM_004144813.3	384.82	12.3189	3.07323	4.00845	6.11173e-05	0.00867422	GO:0005524	V-type proton ATPase subunit B 2, transcript variant X1
XM_011654878.2	48.2884	-8.84305	2.20648	-4.00777	6.12957e-05	0.00867422	GO:0003677	B3 domain-containing transcription factor NGA1, transcript variant X1
XM_011657226.2	57.9148	-9.10522	2.2702	-4.01076	6.05228e-05	0.00867422	GO:0016829	KHG/KDPG aldolase, transcript variant X2
XM_031888032.1	334.718	-7.64453	1.90553	-4.01177	6.02663e-05	0.00867422	GO:0003729	pumilio homolog 24, transcript variant X2
XR_004218136.1	35.4918	-8.39882	2.09764	-4.00393	6.22981e-05	0.00875355		#N/A
XM_031884751.1	344.609	12.1594	3.05354	3.98208	6.83139e-05	0.00953123	GO:0015367	mitochondrial dicarboxylate/tricarboxylate transporter DTC, transcript variant X2
XR_004217533.1	44.679	-8.73097	2.19414	-3.97922	6.91406e-05	0.00957912		#N/A
XM_011655829.2	92.0765	-9.77416	2.46216	-3.96975	7.19467e-05	0.00989866		transcription factor LHW, transcript variant X3
XM_011658641.1	275.007	11.8342	2.98465	3.96503	7.33855e-05	0.010027		protein ALTERED PHOSPHATE STARVATION RESPONSE 1, transcript variant X2
XM_031887712.1	39.2648	-8.54451	2.15669	-3.96186	7.43684e-05	0.0100917	GO:0004865	protein phosphatase 1 regulatory subunit INH3, transcript variant X3
XM_011654812.2	46.2583	5.36817	1.35855	3.9514	7.76961e-05	0.0104008	GO:0004601	peroxidase 17
XM_031889788.1	46.2583	5.36817	1.35855	3.9514	7.76961e-05	0.0104008	GO:0004601	peroxidase 17-like
XM_011650772.2	34.6177	-8.36289	2.11825	-3.94802	7.87987e-05	0.0104776	GO:0005515	pentatricopeptide repeat-containing protein At1g73400, mitochondrial, transcript variant X2
XM_004151800.3	45.5225	-8.75787	2.22326	-3.9392	8.17543e-05	0.0107981	GO:0005515	pentatricopeptide repeat-containing protein At5g14770, mitochondrial, transcript variant X4
XM_004145478.3	38.174	-8.50389	2.17172	-3.91574	9.01288e-05	0.0118254	GO:0003677	high mobility group B protein 9
XM_031883145.1	287.558	11.8983	3.04713	3.90475	9.43231e-05	0.0122943	GO:0005635	protein KAKU4, transcript variant X2
XM_031886711.1	291.531	11.918	3.06083	3.89372	9.87175e-05	0.0127829	GO:0005509	psbP domain-containing protein 3, chloroplastic, transcript variant X2
XM_031883160.1	305.672	11.9867	3.08404	3.8867	0.000101615	0.0130726	GO:0006355	thioredoxin-like fold domain-containing protein MRL7, chloroplastic, transcript variant X1
XM_011655815.2	130.072	-10.2725	2.64434	-3.88473	0.000102443	0.0130942	GO:0004842	hypothetical protein, transcript variant X3
XR_004216224.1	32.6139	-8.27686	2.1345	-3.87767	0.000105463	0.0133939		#N/A
XR_004218263.1	43.98	-8.70821	2.24678	-3.87586	0.000106251	0.0134079		#N/A
XR_004217073.1	263.001	11.7697	3.04196	3.8691	0.000109239	0.0136978		#N/A
XR_004214448.1	30.9715	-8.20225	2.12252	-3.86438	0.00011137	0.0138771		#N/A
XM_004137776.3	34.7429	-8.36812	2.17454	-3.84822	0.00011898	0.0146619		hypothetical protein, transcript variant X5
XM_031885946.1	52.4067	-8.96112	2.33068	-3.84485	0.000120629	0.0146619	GO:0001510	ribosomal RNA large subunit methyltransferase E, transcript variant X1
XR_004215513.1	38.3047	-8.50891	2.21271	-3.84546	0.000120325	0.0146619		#N/A
XR_004219333.1	37.1158	-8.46335	2.20113	-3.845	0.000120554	0.0146619		#N/A
XM_031885476.1	30.0383	-8.15818	2.12695	-3.83562	0.000125246	0.0151303		protein yippee-like At4g27745, transcript variant X5
XM_031882542.1	86.9347	-9.69122	2.53295	-3.82607	0.000130207	0.0156343	GO:0005789	probable dolichyl pyrophosphate Man9GlcNAc2 alpha-1,3-glucosyltransferase, transcript variant X2
XM_031884336.1	249.75	11.6948	3.0615	3.81996	0.000133474	0.0158346	GO:0061630	RING finger and transmembrane domain-containing protein 2, transcript variant X1
XR_004215154.1	40.2888	-8.58173	2.24586	-3.82113	0.000132842	0.0158346		#N/A
XR_004216498.1	34.0321	-8.33825	2.19355	-3.80127	0.000143959	0.0169768		#N/A
XM_031884284.1	43.3422	-8.68713	2.28909	-3.79502	0.000147633	0.0173072		uncharacterized LOC101204957, transcript variant X3
XM_031883342.1	47.8029	-8.82846	2.33045	-3.78831	0.000151677	0.0176766	GO:0004106	chorismate mutase 1, chloroplastic, transcript variant X2
XM_031880252.1	36.8852	-8.45444	2.2351	-3.78257	0.000155215	0.0179832	GO:0005515	pentatricopeptide repeat-containing protein At2g27800, mitochondrial, transcript variant X2
XM_011658287.2	30.2909	-8.17026	2.16807	-3.76846	0.00016426	0.0188111	GO:0004439	type I inositol polyphosphate 5-phosphatase 10, transcript variant X5
XM_031890093.1	115.747	-7.40754	1.96536	-3.76904	0.000163874	0.0188111		CASP-like protein 2B1
XM_031886224.1	28.2848	-8.07136	2.14362	-3.76529	0.000166354	0.0188331	GO:0005515	putative pentatricopeptide repeat-containing protein At4g17915, transcript variant X2
XR_004217074.1	40.2435	-8.58011	2.27871	-3.76534	0.000166322	0.0188331		#N/A
XM_031881590.1	26.7258	-7.98959	2.12399	-3.76159	0.000168837	0.0190057	GO:0006874	vacuolar cation/proton exchanger 5, transcript variant X2
XM_004142389.3	33.9577	-8.33513	2.21903	-3.7562	0.000172513	0.0193097	GO:0031966	uncharacterized LOC101208712, transcript variant X2
XM_011661121.2	46.0735	-8.77531	2.34137	-3.74793	0.000178297	0.0198451	GO:0030544	sacsin, transcript variant X1
XM_004140969.3	58.8907	-9.1294	2.43857	-3.74374	0.000181299	0.0200664	GO:0004672	serine/threonine-protein kinase STY46, transcript variant X1
XM_004146505.3	30.2079	-8.16625	2.18252	-3.74165	0.000182812	0.0201216	GO:0003700	GATA transcription factor 18, transcript variant X1
XM_031888170.1	211.31	11.4536	3.06585	3.73586	0.000187078	0.0204773	GO:0005783	putative ALA-interacting subunit 2, transcript variant X2
XM_031880916.1	26.8464	-7.99603	2.14153	-3.7338	0.000188615	0.020532	GO:0005743	mitochondrial pyruvate carrier 1, transcript variant X2
XM_031880977.1	33.5981	-8.31977	2.22995	-3.73093	0.000190775	0.0206538	GO:0005337	equilibrative nucleotide transporter 3-like, transcript variant X3
XM_004137456.3	33.5362	-8.31712	2.23241	-3.72562	0.000194833	0.0209785	GO:0000781	protection of telomeres protein 1a, transcript variant X2
XM_011659082.2	29.3847	-8.12632	2.18728	-3.71526	0.000202997	0.0216225	GO:0004197	separase, transcript variant X4
XM_031884192.1	177.695	11.2038	3.01491	3.71613	0.000202301	0.0216225	GO:0004722	probable protein phosphatase 2C 12, transcript variant X2
XM_004140685.3	28.7225	-8.09354	2.17959	-3.71333	0.000204549	0.0216712	GO:0000981	homeobox-leucine zipper protein HDG11, transcript variant X2
XM_004141841.3	295.016	7.38606	1.99127	3.70922	0.000207895	0.0217678	GO:0080167	probable esterase D14L
XM_004151220.3	30.4573	-7.17709	1.93548	-3.70818	0.000208757	0.0217678		hypothetical protein
XM_011661320.2	33.1558	-8.3006	2.23775	-3.70934	0.000207797	0.0217678	GO:0004842	E3 ubiquitin-protein ligase SPL2, transcript variant X1
XM_004148540.3	26.3841	-7.97099	2.15642	-3.6964	0.00021868	0.0226832	GO:0005524	growth-regulating factor 5, transcript variant X1
XM_004152617.3	29.5661	-8.13522	2.20393	-3.69123	0.00022317	0.0229091	GO:0005634	B-box zinc finger protein 20
XR_004218384.1	35.5062	-8.39947	2.27505	-3.69199	0.000222506	0.0229091		#N/A
XR_004215188.1	33.0323	-8.2953	2.24815	-3.68984	0.000224399	0.0229165		#N/A
XM_004149981.3	100.061	-6.72851	1.82474	-3.68739	0.000226566	0.0230191	GO:0005635	nuclear pore complex protein NUP1, transcript variant X2
XM_004140948.3	30.8756	-8.19773	2.22458	-3.68507	0.000228636	0.0231109		inactive protein RESTRICTED TEV MOVEMENT 2, transcript variant X1
XM_004133939.3	135.553	10.8139	2.94088	3.67708	0.000235921	0.023285		RPM1-interacting protein 4, transcript variant X1
XM_004140576.3	259.345	11.7491	3.19236	3.68038	0.00023289	0.023285	GO:0009570	carotenoid cleavage dioxygenase 7, chloroplastic
XM_011654000.2	29.5765	-8.13576	2.20999	-3.68136	0.000231998	0.023285		altered inheritance of mitochondria protein 32, transcript variant X4
XM_011656328.2	24.3782	-7.85696	2.13767	-3.67547	0.00023741	0.023285	GO:0003677	uncharacterized LOC101215128, transcript variant X4
XM_031880653.1	25.424	-7.91752	2.15226	-3.67869	0.000234433	0.023285	GO:0000027	ribosome biogenesis protein BRX1 homolog 1-like, transcript variant X3
XM_031889625.1	24.6662	-7.8739	2.14224	-3.67555	0.000237336	0.023285		protein ENHANCED DOWNY MILDEW 2-like, transcript variant X11
XM_004141977.3	30.6859	-7.18691	1.96151	-3.66396	0.000248343	0.0241185	GO:0016020	cold-regulated 413 plasma membrane protein 2
XM_031886964.1	31.9044	-8.24516	2.25011	-3.66433	0.000247988	0.0241185	GO:0004252	glyoxysomal processing protease, glyoxysomal, transcript variant X9
XM_004136848.3	27.806	-8.04671	2.19868	-3.6598	0.000252417	0.0241657	GO:0005515	pentatricopeptide repeat-containing protein At5g09450, mitochondrial, transcript variant X2
XM_004139159.3	23.7105	-7.81688	2.14021	-3.65239	0.000259807	0.0241657	GO:0004784	superoxide dismutase [Cu-Zn] 1, transcript variant X1
XM_004141501.3	33.5395	-8.31723	2.27299	-3.65915	0.000253052	0.0241657	GO:0015297	protein DETOXIFICATION 8, transcript variant X3
XM_011654990.2	236.851	-11.1372	3.04522	-3.65726	0.000254926	0.0241657	GO:0005515	uncharacterized LOC101210502, transcript variant X1
XM_011656741.2	139.614	10.8565	2.96878	3.65687	0.00025531	0.0241657		uncharacterized LOC101209878, transcript variant X1
XM_031881406.1	151.268	10.9715	3.00372	3.65264	0.000259563	0.0241657	GO:0006487	uncharacterized LOC101206485, transcript variant X1
XM_031883945.1	45.8575	-8.76853	2.40048	-3.65282	0.000259373	0.0241657	GO:0005524	chaperone protein DnaJ, transcript variant X1
XM_031886695.1	24.2664	-7.85026	2.14776	-3.65508	0.0002571	0.0241657	GO:0004066	asparagine synthetase [glutamine-hydrolyzing], transcript variant X3
XM_031887554.1	213.802	11.4704	3.13483	3.65903	0.000253167	0.0241657	GO:0005634	chromo domain-containing protein LHP1, transcript variant X4
XM_011658334.2	249.018	-11.2094	3.07285	-3.64789	0.000264403	0.0244783	GO:0005515	tubby-like F-box protein 8, transcript variant X2
XM_004136344.3	30.0868	-8.16038	2.23808	-3.64615	0.000266198	0.0245298		filament-like plant protein 4, transcript variant X2
XM_004152153.3	25.1991	-7.90478	2.17227	-3.63895	0.00027375	0.0251089		uncharacterized LOC101214679, transcript variant X7
XM_004149330.3	119.906	8.74386	2.40429	3.63678	0.000276066	0.0252047		uncharacterized LOC101207122
XM_011655727.2	135.462	10.8129	2.97463	3.63504	0.000277934	0.0252588	GO:0003677	zinc finger BED domain-containing protein RICESLEEPER 1, transcript variant X1
NM_001280731.1	40.3012	9.06566	2.4954	3.63295	0.000280202	0.0253486	GO:0009908	CEN-like protein 1-like
XM_011651305.2	155.745	11.0134	3.03296	3.63125	0.000282057	0.0254005	GO:0003677	NAC domain-containing protein 96, transcript variant X1
XM_031886332.1	239.409	-10.2215	2.81871	-3.6263	0.00028751	0.0257745		thylakoid lumenal protein TL20.3, chloroplastic, transcript variant X2
XM_004147462.3	157.44	11.0298	3.05244	3.61343	0.000302177	0.0269673	GO:0016020	zinc transport protein ZntB, transcript variant X1
XM_004136241.3	36.9462	-8.45674	2.34233	-3.6104	0.000305722	0.02704	GO:0004722	probable protein phosphatase 2C 10, transcript variant X1
XM_031887743.1	136.004	9.85462	2.72886	3.61126	0.000304716	0.02704	GO:0003700	transcription factor TCP20, transcript variant X2
XM_031882265.1	28.5207	-7.08084	1.9632	-3.60679	0.000310003	0.0272968	GO:0008108	ADP-glucose phosphorylase, transcript variant X5
XM_031887497.1	24.4255	-7.85979	2.18005	-3.60533	0.000311756	0.0273297	GO:0006629	sn1-specific diacylglycerol lipase beta, transcript variant X1
XR_004215200.1	23.4675	-7.80201	2.16514	-3.60347	0.000313994	0.0274046		#N/A
XM_004152356.3	27.5463	-8.03324	2.23013	-3.60215	0.000315601	0.027424	GO:0003824	bifunctional adenosine 5'-phosphosulfate phosphorylase/adenylylsulfatase HINT4, transcript variant X2
XM_011654355.2	36.3455	-8.43316	2.34617	-3.59443	0.000325098	0.0280695		protein LOL1, transcript variant X3
XM_031889271.1	23.2705	-7.78981	2.16824	-3.59269	0.000327279	0.0280695	GO:0016706	uncharacterized LOC101222735, transcript variant X3
XR_969664.2	30.7016	-8.18962	2.27943	-3.59283	0.000327107	0.0280695		#N/A
XM_031887151.1	199.625	-10.8905	3.03563	-3.58755	0.000333796	0.028505	GO:0005947	2-oxoisovalerate dehydrogenase subunit alpha 2, mitochondrial, transcript variant X2
XM_004138588.3	22.1965	-7.7217	2.15464	-3.58375	0.0003387	0.0287997	GO:0000976	hypothetical protein, transcript variant X4
XM_004135279.3	116.853	10.5998	2.95944	3.58169	0.000341376	0.0288809	GO:0005634	alpha-ketoglutarate-dependent dioxygenase alkB, transcript variant X1
XM_031881876.1	129.926	10.7523	3.00279	3.58078	0.000342571	0.0288809		protein ODORANT1, transcript variant X2
XM_004136876.3	2517.37	6.21332	1.73931	3.57229	0.000353877	0.0297076	GO:0005576	pathogenesis-related protein 1
XM_004136732.3	150.105	5.68982	1.59361	3.57039	0.000356453	0.0297977	GO:0005515	ankyrin repeat domain-containing protein 65
XM_011653909.2	21.6303	-7.68436	2.15737	-3.56191	0.000368167	0.0303553	GO:0004419	hydroxymethylglutaryl-CoA lyase, mitochondrial, transcript variant X2
XM_011657432.2	38.9541	-6.69756	1.88207	-3.55861	0.00037282	0.0303553	GO:0005524	ruBisCO large subunit-binding protein subunit beta, chloroplastic, transcript variant X3
XM_011658756.2	24.7159	-7.87682	2.21271	-3.55982	0.000371115	0.0303553	GO:0031047	uncharacterized LOC105435801
XM_031883394.1	202.444	-10.9107	3.06662	-3.55789	0.000373849	0.0303553	GO:0005509	calcineurin B-like protein 1, transcript variant X2
XM_031885977.1	111.556	10.5329	2.96041	3.55792	0.000373802	0.0303553	GO:0005515	protein IQ-DOMAIN 1, transcript variant X4
XM_031887115.1	29.5404	-8.13401	2.28427	-3.56087	0.000369622	0.0303553	GO:0004672	G-type lectin S-receptor-like serine/threonine-protein kinase LECRK2, transcript variant X2
XM_031887441.1	135.655	10.8141	3.03417	3.5641	0.000365107	0.0303553		uncharacterized LOC101218685, transcript variant X3
XM_031884850.1	148.1	-6.82321	1.91991	-3.55392	0.000379537	0.0306914	GO:0005515	uncharacterized LOC101215034, transcript variant X5
XM_011651307.2	26.1792	-7.95968	2.24302	-3.54865	0.000387217	0.0311851	GO:0005634	methyltransferase-like protein 2, transcript variant X1
XM_031884605.1	21.5325	-7.67787	2.16999	-3.53821	0.00040285	0.0323128	GO:0008271	sulfate transporter 1.3, transcript variant X3
XM_004137876.3	373.154	-7.18519	2.03224	-3.5356	0.000406848	0.0325019	GO:0009706	protein RETICULATA, chloroplastic, transcript variant X1
XM_031887815.1	145.214	10.9122	3.09276	3.5283	0.000418246	0.0332782	GO:0000460	uncharacterized LOC101204960, transcript variant X2
XM_004145405.3	119.888	10.6357	3.01854	3.52347	0.000425942	0.0334872	GO:0000151	E3 ubiquitin-protein ligase arih1, transcript variant X2
XM_011658759.2	171.48	-10.6712	3.02733	-3.52496	0.000423549	0.0334872	GO:0004407	histone deacetylase 9, transcript variant X1
XM_011660256.2	212.061	6.32089	1.79356	3.52421	0.000424753	0.0334872	GO:0030433	ubiquitin recognition factor in ER-associated degradation protein 1, transcript variant X2
XM_004153671.3	20.6886	-7.62021	2.16358	-3.52204	0.000428243	0.0334927	GO:0035616	SAGA-associated factor 11, transcript variant X1
XM_031888252.1	37.3938	8.95797	2.54392	3.52133	0.000429394	0.0334927		inactive protein RESTRICTED TEV MOVEMENT 2, transcript variant X2
XM_031881565.1	57.6209	-9.09789	2.58642	-3.51756	0.000435528	0.033838		protein Brevis radix-like 4, transcript variant X2
XM_004143264.3	262.177	-7.57358	2.15945	-3.50718	0.000452886	0.0350491	GO:0016788	GDSL esterase/lipase At5g03610
XM_004138767.3	2610.22	6.02715	1.72767	3.4886	0.000485556	0.0374249		gibberellin-regulated protein 9
XM_004141793.3	29.5085	-8.13252	2.33183	-3.48761	0.000487363	0.0374249	GO:0000981	homeobox-leucine zipper protein GLABRA 2, transcript variant X2
XM_031888052.1	20.0256	-7.57321	2.17353	-3.4843	0.000493433	0.0377448		uncharacterized LOC101220037, transcript variant X1
XM_011655659.2	159.606	-10.5677	3.03679	-3.47989	0.000501615	0.0382231	GO:0003712	mediator of RNA polymerase II transcription subunit 11, transcript variant X2
XR_004217070.1	29.74	-8.1438	2.34276	-3.47616	0.00050864	0.0386099		#N/A
XM_031884030.1	151.882	-10.4961	3.02364	-3.47136	0.000517832	0.0391576	GO:0007142	protein JASON, transcript variant X2
XM_004139751.3	149.894	-10.4771	3.02153	-3.4675	0.00052533	0.0393665	GO:0005789	protein POLLEN DEFECTIVE IN GUIDANCE 1, transcript variant X1
XR_004215033.1	20.045	-7.57451	2.18423	-3.46781	0.000524714	0.0393665		#N/A
XR_968717.2	29.1428	-8.11452	2.34059	-3.46687	0.000526556	0.0393665		#N/A
XM_011661294.2	23.9332	-7.83038	2.26304	-3.46012	0.000539935	0.0402003	GO:0005737	peptide chain release factor PrfB2, chloroplastic, transcript variant X2
XM_031885732.1	146.3	-10.4421	3.01864	-3.45921	0.000541767	0.0402003	GO:0003723	RNA-binding protein 24, transcript variant X4
XM_004136512.3	22.8924	-7.76628	2.2474	-3.45568	0.000548912	0.0403509	GO:0003677	DNA-3-methyladenine glycosylase, transcript variant X1
XM_011650955.2	152.23	-10.4994	3.03874	-3.45519	0.000549906	0.0403509	GO:0004856	D-ribulose kinase, transcript variant X3
XR_004214161.1	19.2546	-7.51654	2.17472	-3.45633	0.000547589	0.0403509		#N/A
XR_004216705.1	145.546	-10.4347	3.021	-3.45404	0.000552249	0.0403621		#N/A
XR_004216838.1	143.21	10.8921	3.15427	3.45312	0.000554133	0.0403621		#N/A
XM_004137685.3	19.2884	-7.51905	2.18146	-3.44679	0.000567284	0.0407211		josephin-like protein
XM_004147504.3	21.6853	-7.68793	2.22863	-3.44962	0.000561378	0.0407211	GO:0003723	pentatricopeptide repeat-containing protein At1g09220, mitochondrial, transcript variant X7
XM_011653722.2	142.507	-10.4042	3.01797	-3.44742	0.000565976	0.0407211		uncharacterized LOC101204593, transcript variant X4
XM_031883985.1	22.6944	-7.75378	2.24923	-3.44731	0.000566198	0.0407211	GO:0004471	NAD-dependent malic enzyme 2, mitochondrial-like, transcript variant X7
NM_001280752.1	92.6173	10.2639	2.98007	3.44417	0.000572821	0.0408227	GO:0006874	vacuolar cation/proton exchanger 1-like
XR_004217341.1	106.787	10.4686	3.03911	3.44463	0.000571839	0.0408227		#N/A
XM_004148860.3	21.2645	-7.65973	2.22598	-3.44106	0.00057944	0.0411465		probable acyl-activating enzyme 5, peroxisomal
XM_004136654.3	29.3993	-8.12719	2.36429	-3.43747	0.000587168	0.0414321		MTOR-associated protein MEAK7, transcript variant X1
XM_011659519.2	27.4653	-7.08562	2.06142	-3.43725	0.000587644	0.0414321	GO:0003924	extra-large guanine nucleotide-binding protein 1, transcript variant X1
XM_011661715.2	24.6886	-7.87528	2.29379	-3.43331	0.000596267	0.0417429		hypothetical protein, transcript variant X1
XM_031887275.1	183.049	-10.7654	3.1348	-3.43417	0.000594382	0.0417429		protein FLX-like 3, transcript variant X2
XM_004143755.3	137.091	-10.3483	3.01774	-3.42917	0.000605436	0.0422356	GO:0009507	uncharacterized LOC101212152, transcript variant X1
XM_004143004.3	136.514	-10.3422	3.01766	-3.42724	0.000609759	0.0423879	GO:0004222	hypothetical protein, transcript variant X1
XR_004215799.1	19.751	-7.55329	2.20482	-3.42581	0.000612979	0.0424627		#N/A
XM_004138523.3	21.9274	-7.70416	2.24987	-3.42427	0.000616451	0.0425545		uncharacterized acetyltransferase At3g50280
XM_031881607.1	20.3717	-7.59789	2.22097	-3.42098	0.000623969	0.0429238	GO:0005886	amino acid transporter AVT1A, transcript variant X2
XM_031884140.1	22.0934	-7.71502	2.25938	-3.41466	0.000638605	0.0437787	GO:0003676	uncharacterized LOC101220680, transcript variant X2
XM_004148237.3	19.0493	-7.50103	2.19823	-3.41231	0.000644158	0.0440071	GO:0000272	inactive beta-amylase 4, chloroplastic
XM_031889824.1	18.9215	-7.49131	2.19616	-3.41109	0.000647029	0.0440513		uncharacterized LOC101211687
XM_011650290.2	113.435	10.5557	3.09706	3.40829	0.000653713	0.044354		uncharacterized LOC101207093, transcript variant X1
XM_031890150.1	173.31	-10.6865	3.13694	-3.40668	0.000657588	0.0444646	GO:0000398	ubiquitin-like protein 5, transcript variant X3
XM_011661541.2	71.8747	9.89893	2.90803	3.404	0.000664074	0.0447505	GO:0004514	nicotinate-nucleotide pyrophosphorylase [carboxylating], chloroplastic, transcript variant X2
XM_004135490.3	18.2142	-7.43636	2.18667	-3.40077	0.000671972	0.0448284		major pollen allergen Ole e 10
XM_004142748.2	49.5419	-8.8799	2.61187	-3.39983	0.000674282	0.0448284	GO:0003924	ADP-ribosylation factor 1, transcript variant X2
XM_011658280.2	33.782	-8.32754	2.4494	-3.39983	0.000674277	0.0448284	GO:0003723	pentatricopeptide repeat-containing protein At5g55740, chloroplastic, transcript variant X2
XR_004215644.1	23.0696	-7.77722	2.28617	-3.40186	0.000669299	0.0448284		#N/A
XM_031881608.1	24.4409	-7.86073	2.31327	-3.3981	0.000678552	0.0449614	GO:0003723	pentatricopeptide repeat-containing protein At4g16835, mitochondrial, transcript variant X1
XM_004147035.3	82.7694	10.1014	2.97674	3.39343	0.000690225	0.0450343	GO:0004497	cytochrome P450 714C3, transcript variant X2
XM_011652329.2	27.9925	-8.05643	2.37326	-3.39466	0.000687128	0.0450343	GO:0000967	putative pre-16S rRNA nuclease, transcript variant X2
XM_031880279.1	126.936	-10.2373	3.01855	-3.39146	0.000695203	0.0450343	GO:0016787	acyl-protein thioesterase 2, transcript variant X2
XM_031883053.1	21.0291	-6.63834	1.95797	-3.39043	0.000697836	0.0450343	GO:0030247	putative RING-H2 finger protein ATL21A
XM_031887829.1	78.7955	10.0316	2.95533	3.39441	0.00068777	0.0450343	GO:0003677	zinc finger BED domain-containing protein RICESLEEPER 2, transcript variant X6
XR_004214394.1	18.7188	-7.47591	2.20239	-3.39445	0.000687667	0.0450343		#N/A
XR_004215237.1	76.167	9.98266	2.94285	3.39218	0.00069339	0.0450343		#N/A
XR_004217811.1	131.676	5.90112	1.74028	3.39091	0.000696608	0.0450343		#N/A
XM_004142898.3	124.52	-10.2096	3.01294	-3.38858	0.000702561	0.045192		uncharacterized LOC101223120, transcript variant X1
NM_001280702.1	3513.19	3.73103	1.10211	3.38535	0.000710888	0.0455797		proline-rich protein
XM_031883922.1	21.5691	-7.68037	2.26989	-3.38359	0.000715448	0.0456429	GO:0003723	pentatricopeptide repeat-containing protein At4g35130, chloroplastic-like, transcript variant X8
XM_031887728.1	124.559	-10.21	3.01786	-3.38319	0.000716482	0.0456429	GO:0005515	Golgi to ER traffic protein 4 homolog, transcript variant X2
XR_970004.2	17.9973	-7.41913	2.19464	-3.38057	0.00072336	0.0459334		#N/A
XM_011651603.2	120.887	-10.1668	3.00959	-3.37815	0.000729761	0.0461917	GO:0000160	two-component response regulator-like APRR1, transcript variant X2
XM_031887581.1	18.3586	-7.44785	2.20586	-3.37639	0.000734441	0.04634	GO:0003723	pentatricopeptide repeat-containing protein At2g46050, mitochondrial, transcript variant X1
XM_004152379.3	20.3077	-7.59345	2.25432	-3.3684	0.000756049	0.0475519	GO:0003723	pentatricopeptide repeat-containing protein At5g66520, transcript variant X6
XR_969082.2	89.3648	9.24724	2.75191	3.3603	0.000778569	0.0488133		#N/A
XM_031886536.1	159.42	-10.566	3.14611	-3.35843	0.000783856	0.0489897	GO:0002161	leucine--tRNA ligase, chloroplastic/mitochondrial, transcript variant X2

## Sheet: G3_D0_ficifolia
Gene ID	baseMean	log2FoldChange	lfcSE	stat	pvalue	padj	GO terms	Function
XM_004135042.3	2508.85	-2.59575	0.234573	-11.0659	1.83666e-28	4.05645e-24	GO:0006633	3-ketoacyl-CoA synthase 6
XM_004133796.3	1068.96	5.30209	0.500936	10.5844	3.52181e-26	3.88914e-22	GO:0005829	desiccation protectant protein Lea14 homolog
XM_031882578.1	291.72	-8.66513	0.873127	-9.92426	3.26523e-23	2.40386e-19		intracellular protein transport protein USO1, transcript variant X2
XM_031880334.1	1100.45	-13.4174	1.39721	-9.60302	7.76324e-22	4.28647e-18	GO:0009649	protein ELF4-LIKE 4, transcript variant X3
XM_031880176.1	836.651	-13.022	1.37933	-9.44078	3.70031e-21	1.6345e-17	GO:0000977	transcription factor Pur-alpha 1, transcript variant X3
XM_031889018.1	591.878	-12.5226	1.37265	-9.12293	7.31204e-20	2.69156e-16	GO:0006790	adenylylsulfatase HINT3, transcript variant X4
XM_004144687.3	846.307	-13.0386	1.43597	-9.08002	1.0855e-19	2.99679e-16	GO:0005215	transmembrane protein 184A, transcript variant X1
XM_004146541.3	556.618	-12.4341	1.3689	-9.08328	1.05348e-19	2.99679e-16	GO:0005515	protein GID8 homolog, transcript variant X1
XM_011657230.2	528.633	-12.3596	1.3911	-8.88476	6.40567e-19	1.57195e-15	GO:0004497	cytochrome P450 714C3, transcript variant X1
XM_004138465.3	704.271	-12.7736	1.44729	-8.82584	1.0864e-18	2.39942e-15		paladin, transcript variant X1
XM_031885257.1	553.084	-12.425	1.41253	-8.79624	1.41478e-18	2.84062e-15	GO:0003924	ADP-ribosylation factor, transcript variant X1
XM_011656545.2	388.75	-11.9161	1.36855	-8.70712	3.11693e-18	5.73671e-15	GO:0004672	U-box domain-containing protein 35, transcript variant X3
XM_011656546.2	448.908	12.5081	1.4395	8.68919	3.65019e-18	6.20139e-15	GO:0004672	U-box domain-containing protein 35, transcript variant X4
XM_004139941.3	387.685	-11.9122	1.39126	-8.56217	1.1076e-17	1.74732e-14		probable E3 ubiquitin-protein ligase XERICO, transcript variant X1
XM_004152053.3	505.111	-12.2941	1.44097	-8.53182	1.44065e-17	2.12122e-14	GO:0009507	15-cis-zeta-carotene isomerase, chloroplastic, transcript variant X1
XM_031888345.1	313.701	-11.6067	1.36329	-8.51378	1.68351e-17	2.32387e-14	GO:0003777	kinesin-like protein KIN-7D, mitochondrial, transcript variant X3
XM_011652594.2	226.553	11.5217	1.37294	8.39194	4.78188e-17	6.2125e-14	GO:0005634	protein TIFY 6B, transcript variant X2
XM_004137462.3	296.729	-11.5267	1.38486	-8.32333	8.55289e-17	1.04944e-13	GO:0005634	protein TIFY 6B, transcript variant X1
XM_004136647.3	223.623	11.5028	1.40157	8.20704	2.267e-16	2.53666e-13	GO:0000149	vesicle transport v-SNARE 13, transcript variant X2
XM_011658334.2	437.296	12.4704	1.51977	8.20546	2.29707e-16	2.53666e-13	GO:0005515	tubby-like F-box protein 8, transcript variant X2
XM_031887460.1	395.508	12.3252	1.51114	8.15627	3.45541e-16	3.6341e-13	GO:0004843	OVARIAN TUMOR DOMAIN-containing deubiquitinating enzyme 6, transcript variant X1
XM_011653842.2	323.263	-11.6499	1.45534	-8.00497	1.19496e-15	1.19964e-12		glycine-rich cell wall structural protein 1
XM_004136500.3	231.113	-11.1662	1.40995	-7.91956	2.38346e-15	2.28874e-12	GO:0003712	mediator of RNA polymerase II transcription subunit 7a
XM_031887790.1	209.189	11.4067	1.44158	7.9126	2.52074e-15	2.31972e-12	GO:0003924	ADP-ribosylation factor-like protein 2, transcript variant X2
XM_004144368.3	283.376	-11.4602	1.45908	-7.85443	4.01595e-15	3.54785e-12	GO:0005730	protein FAM32A, transcript variant X1
XM_004135700.3	189.552	-10.8801	1.38884	-7.83396	4.72741e-15	3.99624e-12		C-factor, transcript variant X1
XM_011652670.2	237.517	-11.2053	1.4311	-7.82983	4.88538e-15	3.99624e-12		uncharacterized LOC101205546, transcript variant X4
XM_011659611.2	252.729	11.6793	1.50794	7.74519	9.54425e-15	7.52837e-12	GO:0005634	protein CROWDED NUCLEI 4, transcript variant X1
XM_004146614.3	322.607	-11.647	1.51026	-7.71192	1.23941e-14	9.4392e-12		glycine-rich cell wall structural protein 2
XM_011658223.2	339.789	-11.7218	1.52819	-7.67041	1.71443e-14	1.26216e-11	GO:0000175	DIS3-like exonuclease 2, transcript variant X2
XM_004150063.3	156.79	-10.606	1.38392	-7.66376	1.80572e-14	1.28649e-11	GO:0005515	lysine-specific histone demethylase 1 homolog 2, transcript variant X1
XM_004147719.3	157.638	-10.6138	1.39578	-7.60417	2.86732e-14	1.97644e-11	GO:0008171	O-methyltransferase MdmC, transcript variant X1
XM_031889339.1	273.94	-11.411	1.50138	-7.60036	2.95312e-14	1.97644e-11	GO:0005515	membrane-anchored ubiquitin-fold protein 3, transcript variant X2
XM_011650708.2	179.013	-10.7973	1.42853	-7.55832	4.08315e-14	2.65236e-11	GO:0006487	uncharacterized LOC101206485, transcript variant X2
XM_004142343.3	162.98	-10.6623	1.41329	-7.54432	4.54662e-14	2.86905e-11	GO:0005773	vacuolar protein-sorting-associated protein 33 homolog, transcript variant X4
XM_004148807.3	142.977	-10.4733	1.39816	-7.49079	6.8461e-14	4.20008e-11	GO:0006355	mediator of RNA polymerase II transcription subunit 32, transcript variant X1
XM_004145920.3	578.246	12.8733	1.72603	7.45833	8.76261e-14	4.96234e-11	GO:0015267	probable aquaporin NIP5-1, transcript variant X1
XM_031882677.1	253.927	-11.3019	1.51506	-7.45969	8.67272e-14	4.96234e-11	GO:0031118	H/ACA ribonucleoprotein complex subunit 3-like protein, transcript variant X2
XR_969375.2	206.186	-11.0016	1.47492	-7.45913	8.70963e-14	4.96234e-11		#N/A
XM_004147035.3	411.895	12.3841	1.67094	7.41147	1.24911e-13	6.89696e-11	GO:0004497	cytochrome P450 714C3, transcript variant X2
XM_004148436.3	465.378	-12.1756	1.64766	-7.38963	1.47235e-13	7.93129e-11	GO:0016787	acetylornithine deacetylase, transcript variant X1
XM_004152099.3	129.777	-10.3333	1.40127	-7.37419	1.6535e-13	8.69504e-11		uncharacterized LOC105434383, transcript variant X2
XM_011653500.2	258.174	-11.3259	1.54626	-7.32472	2.39403e-13	1.22964e-10		protein DEHYDRATION-INDUCED 19 homolog 5, transcript variant X1
XM_031887860.1	155.534	-10.5949	1.44964	-7.30865	2.69847e-13	1.35451e-10	GO:0004497	cytochrome P450 CYP736A12-like
XR_004215893.1	2048.13	27.8183	3.82189	7.27868	3.37096e-13	1.65447e-10		#N/A
XM_011654618.2	179.439	-10.8009	1.48695	-7.26378	3.76433e-13	1.80737e-10	GO:0004140	dephospho-CoA kinase, transcript variant X2
XM_031882827.1	309.486	-11.587	1.60067	-7.23887	4.52439e-13	2.12608e-10		uncharacterized LOC101203549, transcript variant X2
XM_004145716.3	231.952	-11.1709	1.54565	-7.2273	4.92694e-13	2.23313e-10	GO:0006486	probable glucuronoxylan glucuronosyltransferase IRX7
XM_011653054.2	185.383	-10.8479	1.50112	-7.22654	4.95441e-13	2.23313e-10	GO:0000993	transcription elongation factor SPT4 homolog 2, transcript variant X1
XM_031881892.1	155.406	-10.5932	1.46643	-7.2238	5.05557e-13	2.23315e-10	GO:0016788	GDSL esterase/lipase At2g38180, transcript variant X1
XM_031889395.1	173.082	-10.7492	1.49255	-7.20187	5.9393e-13	2.57206e-10	GO:0009507	photosystem II reaction center W protein, chloroplastic, transcript variant X1
XM_031883196.1	331.601	-11.6867	1.62559	-7.18922	6.51622e-13	2.76764e-10	GO:0016471	V-type proton ATPase subunit G1, transcript variant X4
XM_031888101.1	247.783	11.6505	1.62515	7.16888	7.56161e-13	3.15105e-10	GO:0000079	cyclin-D5-1, transcript variant X1
XM_004152461.3	266.86	-11.3733	1.59247	-7.14194	9.20252e-13	3.76383e-10	GO:0016788	GDSL esterase/lipase At3g48460
XM_011653928.2	142.228	-10.4651	1.46609	-7.13814	9.46051e-13	3.799e-10		rhodanese-like domain-containing protein 8, chloroplastic, transcript variant X3
XM_004137680.3	462.181	-12.1657	1.71897	-7.07729	1.47e-12	5.15928e-10	GO:0010143	glycerol-3-phosphate 2-O-acyltransferase 6
XM_004139763.3	300.972	-11.5469	1.63158	-7.07713	1.47168e-12	5.15928e-10	GO:0008757	uncharacterized LOC101209189, transcript variant X1
XM_004143321.3	297.181	-11.5287	1.6282	-7.08064	1.43486e-12	5.15928e-10	GO:0004794	threonine dehydratase biosynthetic, chloroplastic
XM_004146473.3	113.257	-10.1368	1.4292	-7.09266	1.31559e-12	5.15928e-10		hypothetical protein
XM_011653927.2	154.407	-10.5842	1.4953	-7.07827	1.45962e-12	5.15928e-10	GO:0000149	vesicle transport v-SNARE 13, transcript variant X1
XM_011656305.2	146.967	-10.5124	1.48538	-7.07726	1.4703e-12	5.15928e-10	GO:0005515	nephrocystin-3, transcript variant X1
XM_011659115.2	129.753	-10.3335	1.45966	-7.07939	1.44785e-12	5.15928e-10	GO:0000785	histone-lysine N-methyltransferase ASHH2, transcript variant X1
XM_011661059.2	116.772	-10.1806	1.43593	-7.08992	1.34193e-12	5.15928e-10	GO:0004857	pectinesterase inhibitor 6
XM_004135013.3	476.192	2.46961	0.349537	7.06539	1.60171e-12	5.5274e-10	GO:0004751	probable ribose-5-phosphate isomerase 2
XM_031883165.1	115.036	10.5437	1.49517	7.05181	1.76609e-12	6.0009e-10	GO:0000287	ribose-phosphate pyrophosphokinase 1, chloroplastic-like
XM_004147175.3	233.46	-11.1803	1.58728	-7.04366	1.8725e-12	6.26606e-10	GO:0035529	nudix hydrolase 8, transcript variant X1
XM_004143430.3	102.938	-9.99935	1.42532	-7.0155	2.29135e-12	7.55324e-10	GO:0004512	inositol-3-phosphate synthase
XM_004143407.3	97.2358	-9.91718	1.41479	-7.00962	2.3896e-12	7.64881e-10	GO:0004674	serine/threonine-protein kinase SAPK2, transcript variant X1
XM_031883173.1	141.831	-10.4616	1.49211	-7.01125	2.36192e-12	7.64881e-10		uncharacterized LOC101218020, transcript variant X2
XM_011657071.2	125.462	-10.2843	1.4696	-6.99801	2.59617e-12	8.19128e-10	GO:0005669	transcription initiation factor TFIID subunit 7, transcript variant X4
XM_004144345.3	151.418	-10.5563	1.51072	-6.98756	2.79718e-12	8.42359e-10	GO:0000209	E3 ubiquitin-protein ligase CHIP, transcript variant X1
XM_004147419.3	151.679	-10.5586	1.51133	-6.9863	2.82236e-12	8.42359e-10	GO:0003856	3-dehydroquinate synthase homolog, transcript variant X1
XM_031886947.1	170.647	-10.7287	1.53509	-6.98899	2.76867e-12	8.42359e-10	GO:0000155	histidine kinase 3, transcript variant X2
XM_031887317.1	146.5	-10.5078	1.50316	-6.99045	2.74001e-12	8.42359e-10	GO:0005388	calcium-transporting ATPase 2, plasma membrane-type, transcript variant X1
XM_004139811.3	98.9854	-9.9423	1.42421	-6.98092	2.93256e-12	8.52217e-10	GO:0005457	GDP-mannose transporter GONST3, transcript variant X1
XM_004142716.3	118.179	10.5831	1.51599	6.98101	2.93063e-12	8.52217e-10	GO:0005669	transcription initiation factor TFIID subunit 7, transcript variant X1
XM_004148311.3	93.6901	-9.86354	1.41674	-6.96213	3.35178e-12	9.61394e-10		uncharacterized LOC101209798, transcript variant X1
XM_031884245.1	373.115	12.2415	1.76509	6.93533	4.05279e-12	1.14756e-09	GO:0009507	15-cis-zeta-carotene isomerase, chloroplastic, transcript variant X2
XM_011655423.2	99.8779	-9.95525	1.43664	-6.92954	4.22221e-12	1.1804e-09	GO:0004672	receptor-like protein kinase FERONIA, transcript variant X2
XM_004143463.3	190.685	-10.8889	1.57623	-6.90814	4.91038e-12	1.35563e-09	GO:0003924	ADP-ribosylation factor-like protein 2, transcript variant X1
XM_011659582.2	105.797	-10.0389	1.45747	-6.88792	5.66132e-12	1.54365e-09		hypothetical protein
XM_011655444.2	138.58	-10.428	1.51578	-6.87963	6.00065e-12	1.59675e-09		uncharacterized LOC101207007, transcript variant X1
XM_031887568.1	267.884	-11.3787	1.65359	-6.88119	5.93545e-12	1.59675e-09	GO:0003333	tyrosine-specific transport protein 1, transcript variant X13
XM_004150264.3	147.865	-10.522	1.53234	-6.86661	6.57476e-12	1.72869e-09	GO:0004766	spermine synthase
XM_004142465.3	466.104	-12.1781	1.7834	-6.82858	8.57619e-12	2.2284e-09	GO:0015149	probable plastidic glucose transporter 2, transcript variant X1
XM_004148603.3	157.747	-10.6154	1.55807	-6.81314	9.54902e-12	2.39659e-09	GO:0004176	probable inactive ATP-dependent zinc metalloprotease FTSHI 4, chloroplastic, transcript variant X1
XM_011658810.2	1447.07	14.1968	2.08341	6.8142	9.47869e-12	2.39659e-09	GO:0004707	mitogen-activated protein kinase 20, transcript variant X2
XM_031885613.1	129.054	-10.3252	1.51547	-6.81322	9.54401e-12	2.39659e-09	GO:0004789	thiamine biosynthetic bifunctional enzyme TH1, chloroplastic, transcript variant X2
XR_004218262.1	91.9819	-9.83641	1.44697	-6.79792	1.06144e-11	2.63403e-09		#N/A
XM_004134082.3	134.798	-10.3878	1.52956	-6.79135	1.11087e-11	2.72607e-09	GO:0004439	type IV inositol polyphosphate 5-phosphatase 7, transcript variant X2
XM_031880567.1	1745.56	-14.083	2.07468	-6.78802	1.1368e-11	2.75905e-09	GO:0005737	leucine aminopeptidase 1
XM_004147647.3	277.789	3.00046	0.442247	6.78457	1.16437e-11	2.77035e-09	GO:0004553	glucan endo-1,3-beta-glucosidase
XM_031881941.1	80.7712	-9.64915	1.42228	-6.7843	1.16654e-11	2.77035e-09	GO:0000815	vacuolar protein sorting-associated protein 32 homolog 2, transcript variant X3
XM_011651086.2	187.834	-10.8664	1.60628	-6.76497	1.33335e-11	3.13281e-09	GO:0005737	serine acetyltransferase 5, transcript variant X1
XM_031888633.1	94.7973	-9.88063	1.46093	-6.76325	1.3493e-11	3.13691e-09	GO:0003713	mediator of RNA polymerase II transcription subunit 15a, transcript variant X1
XM_004138574.3	127.48	-10.3074	1.52674	-6.75122	1.46609e-11	3.37292e-09		uncharacterized LOC101212134
XM_004138615.3	88.0751	-9.77461	1.44921	-6.74478	1.5326e-11	3.46214e-09	GO:0003735	50S ribosomal protein HLP, mitochondrial, transcript variant X1
XM_031884135.1	89.9245	-9.80365	1.45359	-6.74444	1.53622e-11	3.46214e-09		uncharacterized LOC101208512, transcript variant X2
XM_011653929.2	104.663	-10.0229	1.48732	-6.73888	1.59613e-11	3.56082e-09	GO:0004151	dihydroorotase, mitochondrial, transcript variant X2
XM_004149436.3	127.868	-10.3119	1.53561	-6.7152	1.87802e-11	4.13441e-09	GO:0003700	transcription factor bHLH49, transcript variant X1
XM_011661555.2	6068.01	2.51749	0.374952	6.71416	1.89157e-11	4.13441e-09	GO:0005524	heat shock cognate protein 80
XR_968629.2	87.9946	-9.77332	1.45593	-6.71279	1.9094e-11	4.13441e-09		#N/A
XM_004135044.3	75.4245	-9.55049	1.42588	-6.69796	2.11351e-11	4.53195e-09	GO:0008270	homocysteine S-methyltransferase 1, transcript variant X1
XM_004152259.3	77.6621	-9.59236	1.43613	-6.67932	2.40056e-11	5.09797e-09		uncharacterized LOC101221103, transcript variant X1
XM_031888965.1	95.4675	-9.89092	1.48274	-6.67071	2.54571e-11	5.35471e-09	GO:0003700	protein BASIC PENTACYSTEINE4, transcript variant X7
XM_004143286.3	94.0381	-9.86903	1.48135	-6.66221	2.69745e-11	5.53582e-09	GO:0005811	lipid droplet-associated hydrolase, transcript variant X1
XM_011650463.2	129.681	-10.3327	1.55106	-6.6617	2.70673e-11	5.53582e-09	GO:0004672	serine/threonine-protein kinase Nek2, transcript variant X2
XM_031882886.1	108.286	-10.0719	1.51191	-6.66169	2.707e-11	5.53582e-09	GO:0009570	ribulose-1,5 bisphosphate carboxylase/oxygenase large subunit N-methyltransferase, chloroplastic, transcript variant X2
XM_011660510.2	102.331	-9.9911	1.50264	-6.64902	2.95053e-11	5.97848e-09	GO:0002094	dehydrodolichyl diphosphate synthase 6, transcript variant X1
XM_031885607.1	146.562	-10.5084	1.58667	-6.62289	3.52242e-11	7.07238e-09	GO:0005515	uncharacterized LOC101205819
XM_011657745.2	74.4649	-9.53206	1.43958	-6.6214	3.55814e-11	7.07974e-09	GO:0006629	glycerophosphodiester phosphodiesterase GDPD4, transcript variant X3
XM_004141657.3	10320.5	5.29189	0.799852	6.61609	3.68827e-11	7.27314e-09	GO:0005515	linoleate 13S-lipoxygenase 3-1, chloroplastic
XM_031888180.1	97.2952	-9.91765	1.50022	-6.61078	3.82308e-11	7.47227e-09		protein root UVB sensitive 3, transcript variant X3
XM_031884238.1	85.21	-9.72591	1.4725	-6.60505	3.97389e-11	7.6989e-09	GO:0003677	homeobox protein knotted-1-like 3, transcript variant X5
XM_004146276.3	276.239	-11.423	1.7312	-6.59834	4.15776e-11	7.9844e-09	GO:0004672	probable receptor-like serine/threonine-protein kinase At5g57670
XM_011655205.2	74.4935	-9.53277	1.445	-6.59707	4.19357e-11	7.9844e-09		uncharacterized LOC101215314, transcript variant X4
XR_004215235.1	98.6766	-9.93783	1.50765	-6.59161	4.35086e-11	8.21308e-09		#N/A
XM_031886211.1	321.289	-11.6413	1.76685	-6.58877	4.43481e-11	8.30062e-09	GO:0004674	plant intracellular Ras-group-related LRR protein 3, transcript variant X2
XM_031888573.1	105.064	-10.0287	1.52565	-6.57339	4.91819e-11	9.128e-09	GO:0000228	meiotic recombination protein SPO11-1-like, transcript variant X3
XM_004138018.3	98.2113	-9.9309	1.51138	-6.57076	5.00589e-11	9.21334e-09		uncharacterized LOC101218367, transcript variant X2
XM_031887707.1	100.798	-9.96863	1.51912	-6.56212	5.30488e-11	9.62316e-09	GO:0005634	ninja-family protein mc410-like, transcript variant X1
XR_004218656.1	116.557	-7.07029	1.07769	-6.5606	5.35927e-11	9.62316e-09		#N/A
XR_180854.3	116.557	-7.07029	1.07769	-6.5606	5.35927e-11	9.62316e-09		#N/A
XM_011655789.2	100.771	-9.96792	1.52046	-6.55585	5.53269e-11	9.85444e-09	GO:0006508	uncharacterized LOC101221995
XM_011659246.2	167.05	-10.6973	1.63274	-6.55176	5.68621e-11	1.00469e-08		uncharacterized LOC101218685, transcript variant X1
XM_004150168.3	164.576	-10.6765	1.63259	-6.5396	6.16834e-11	1.08122e-08	GO:0016020	nucleobase-ascorbate transporter 2, transcript variant X1
XM_004142642.3	115.541	-10.1659	1.55678	-6.53005	6.57486e-11	1.1434e-08		O-fucosyltransferase 10
XM_004142359.3	205.337	-10.9951	1.68785	-6.51423	7.30627e-11	1.26067e-08	GO:0005509	annexin D4
XM_011657994.2	142.228	-9.50191	1.46063	-6.50534	7.75177e-11	1.32718e-08	GO:0005524	ribulose bisphosphate carboxylase/oxygenase activase, chloroplastic, transcript variant X2
XM_004142049.3	132.172	-8.43252	1.29743	-6.4994	8.06395e-11	1.37e-08	GO:0003676	uncharacterized LOC101220680, transcript variant X1
XM_011659260.2	869.685	-13.0779	2.01412	-6.49309	8.4094e-11	1.41779e-08		protodermal factor 1, transcript variant X1
XM_004138638.3	125.285	-10.2831	1.58604	-6.48349	8.96248e-11	1.49959e-08		uncharacterized protein SYNPCC7002_A1590, transcript variant X1
XM_004137885.3	162.982	-10.662	1.64999	-6.46186	1.03422e-10	1.71743e-08	GO:0005515	uncharacterized LOC101204931, transcript variant X1
XM_011650749.2	92.6078	-8.8816	1.37536	-6.45765	1.06339e-10	1.7527e-08	GO:0005634	cysteine and histidine-rich domain-containing protein RAR1, transcript variant X2
XM_004139585.3	157.553	-6.79556	1.05359	-6.44993	1.119e-10	1.83068e-08		probable myosin-binding protein 5, transcript variant X2
XM_011650621.2	105.322	-10.0327	1.55622	-6.44684	1.14208e-10	1.8547e-08	GO:0016614	(R)-mandelonitrile lyase 3
XM_004136177.3	76.1634	-9.56513	1.48849	-6.42608	1.3094e-10	2.07863e-08	GO:0004672	probably inactive leucine-rich repeat receptor-like protein kinase At2g25790
XM_004147408.3	78.6795	-9.61144	1.49527	-6.42791	1.29368e-10	2.07863e-08	GO:0005576	thaumatin-like protein
XM_011655439.2	67.0056	-9.37932	1.45943	-6.42671	1.30395e-10	2.07863e-08	GO:0004674	G-type lectin S-receptor-like serine/threonine-protein kinase At5g35370, transcript variant X1
XM_031886253.1	81.4861	-9.66181	1.50375	-6.42512	1.31762e-10	2.07863e-08	GO:0005758	mitochondrial intermembrane space import and assembly protein 40 homolog, transcript variant X1
XM_031881490.1	182.616	-10.8265	1.68616	-6.42079	1.35565e-10	2.12347e-08	GO:0003713	uncharacterized LOC101222080, transcript variant X2
XM_011654391.2	136.727	10.7927	1.68147	6.41859	1.37539e-10	2.13922e-08		uncharacterized LOC101209798, transcript variant X3
XM_004149984.3	79.3499	-9.6238	1.49998	-6.41596	1.39935e-10	2.16126e-08	GO:0004553	glucan endo-1,3-beta-glucosidase 14
XM_011659660.2	240.372	-11.2229	1.7511	-6.40902	1.46454e-10	2.24624e-08		hypothetical protein
XM_004146628.3	105.119	-10.0292	1.56609	-6.40394	1.51418e-10	2.30636e-08	GO:0004185	serine carboxypeptidase 24
XM_011661669.2	160.441	-10.6396	1.66493	-6.39044	1.6541e-10	2.50223e-08	GO:0005743	mitochondrial carrier protein CoAc2, transcript variant X2
XM_011653798.2	163.615	-10.6675	1.67007	-6.38744	1.68681e-10	2.53434e-08	GO:0005634	protein EMSY-LIKE 1, transcript variant X5
XM_011656709.2	99.9108	-9.95616	1.56392	-6.36615	1.93829e-10	2.8925e-08	GO:0005737	cytosolic endo-beta-N-acetylglucosaminidase 1, transcript variant X1
XM_011654327.2	1122.4	2.70757	0.426446	6.34914	2.16517e-10	3.2094e-08	GO:0004604	5'-adenylylsulfate reductase 1, chloroplastic
XM_031888401.1	70.5151	-9.45274	1.48986	-6.34471	2.22841e-10	3.28111e-08		uncharacterized LOC101203703
XM_031880619.1	151.503	-10.5562	1.66753	-6.33044	2.44456e-10	3.57554e-08	GO:0005515	zinc finger-like protein, transcript variant X4
XM_031880166.1	107.474	10.4462	1.65144	6.3255	2.52416e-10	3.66767e-08	GO:0016020	monoacylglycerol lipase, transcript variant X2
XM_011659542.2	75.9305	-9.56024	1.5151	-6.30999	2.79049e-10	4.02816e-08		uncharacterized LOC105435900, transcript variant X2
XM_004135262.3	108.138	-10.07	1.59733	-6.30429	2.89524e-10	4.15222e-08		uncharacterized protein At3g27210
XM_004149683.3	66.6447	-9.37251	1.4875	-6.30086	2.9599e-10	4.21757e-08	GO:0006629	acyl-CoA--sterol O-acyltransferase 1
XM_011652420.2	101.572	-9.9799	1.58426	-6.29942	2.98761e-10	4.22976e-08	GO:0000070	tubulin gamma-2 chain, transcript variant X1
XM_004143656.3	749.548	5.20693	0.83117	6.26458	3.73841e-10	5.25902e-08	GO:0003677	dehydration-responsive element-binding protein 1B
XR_004217006.1	64.63	-9.32777	1.49098	-6.25614	3.94633e-10	5.51637e-08		#N/A
XM_004142898.3	105.62	-10.0356	1.60496	-6.25285	4.03028e-10	5.59829e-08		uncharacterized LOC101223120, transcript variant X1
XM_004149510.3	101.079	-9.97344	1.60087	-6.23003	4.66357e-10	6.43747e-08	GO:0003677	dof zinc finger protein DOF5.3
XM_011654123.2	73.2625	-9.50783	1.53044	-6.21248	5.21563e-10	7.15481e-08	GO:0006355	protein FAR1-RELATED SEQUENCE 1, transcript variant X1
XM_004143809.2	111.182	-10.1107	1.62822	-6.20964	5.31067e-10	7.24021e-08	GO:0006629	GDSL esterase/lipase At4g10955, transcript variant X1
XM_004134652.3	76.7661	-9.57561	1.54409	-6.20147	5.59379e-10	7.57942e-08		VQ motif-containing protein 4
XM_004146662.3	250.17	-11.2804	1.8215	-6.19293	5.90549e-10	7.95297e-08		hypothetical protein, transcript variant X1
XM_011651428.2	65.6125	-9.34922	1.51172	-6.18451	6.22947e-10	8.33843e-08		lachrymatory-factor synthase
XM_004142791.3	74.5728	-9.5333	1.54237	-6.18093	6.37247e-10	8.47846e-08		uncharacterized LOC101214322, transcript variant X2
XM_004133867.3	84.5439	-9.71581	1.57414	-6.17212	6.73803e-10	8.91114e-08	GO:0003723	pentatricopeptide repeat-containing protein At2g45350, chloroplastic
XM_011660240.2	151.503	-10.5564	1.71245	-6.16448	7.07131e-10	9.29625e-08	GO:0005515	GATA transcription factor 24-like, transcript variant X3
XM_011653792.2	58.4215	-9.18137	1.49328	-6.14845	7.82441e-10	1.02254e-07		probable plastid-lipid-associated protein 13, chloroplastic, transcript variant X2
XM_011652862.2	135.16	-10.3915	1.69285	-6.13847	8.33206e-10	1.08248e-07	GO:0005515	protein IQ-DOMAIN 31, transcript variant X2
XM_004149937.3	120.23	-10.2227	1.6676	-6.13019	8.77735e-10	1.13366e-07	GO:0004601	peroxidase 49
XM_031880524.1	90.095	10.1915	1.66372	6.12574	9.02651e-10	1.15907e-07	GO:0005515	uncharacterized LOC101207008, transcript variant X1
XM_011658666.2	57.3005	-9.15394	1.49963	-6.10413	1.03363e-09	1.31959e-07		uncharacterized LOC101222970, transcript variant X4
XM_004152385.3	783.045	-2.21033	0.362877	-6.09113	1.1212e-09	1.42315e-07	GO:0005524	ABC transporter G family member 11
XM_004150599.3	106.213	-10.0448	1.65014	-6.08724	1.14876e-09	1.4498e-07	GO:0005634	protein YABBY 4, transcript variant X2
XM_004146989.3	3967.34	4.25769	0.699591	6.08597	1.15789e-09	1.45302e-07	GO:0005886	hypothetical protein
XM_031881829.1	100.087	-9.95921	1.63691	-6.08413	1.17123e-09	1.46146e-07		hypothetical protein, transcript variant X4
XM_004137739.3	57.9634	-9.17028	1.50789	-6.08155	1.1903e-09	1.4769e-07	GO:0005576	thaumatin-like protein
XM_031886071.1	134.169	-10.3813	1.70781	-6.07871	1.21157e-09	1.4949e-07	GO:0009788	zinc finger protein 7, transcript variant X3
XR_180853.3	99.5677	-9.9517	1.6379	-6.07588	1.23309e-09	1.513e-07		#N/A
XM_004153683.2	1417.26	3.42371	0.564534	6.06466	1.32233e-09	1.60467e-07	GO:0006457	17.5 kDa class I heat shock protein
XM_031883733.1	111.607	-10.1154	1.66779	-6.06511	1.31865e-09	1.60467e-07	GO:0004842	uncharacterized LOC101220948, transcript variant X2
XR_004218678.1	180.63	11.195	1.85289	6.04194	1.52268e-09	1.8377e-07		#N/A
XM_011660041.2	63.6143	-8.33977	1.3827	-6.03152	1.62423e-09	1.9496e-07	GO:0000049	phenylalanine--tRNA ligase, chloroplastic/mitochondrial, transcript variant X3
XM_011654718.2	60.8045	-9.23987	1.53274	-6.02833	1.6566e-09	1.96708e-07		uncharacterized LOC105434383, transcript variant X1
XM_031883965.1	92.5431	-9.84601	1.63327	-6.02839	1.65598e-09	1.96708e-07		uncharacterized protein At3g17950
XM_004149852.3	77.638	-9.59289	1.59165	-6.02701	1.67016e-09	1.97159e-07	GO:0005886	amino acid transporter AVT1C
XM_011655813.2	55.5652	-9.10902	1.51156	-6.02623	1.67825e-09	1.97159e-07	GO:0005886	uncharacterized protein At1g08160
XM_031884530.1	62.0321	-9.26905	1.53924	-6.02184	1.7245e-09	2.01521e-07	GO:0005524	tRNA(Ile)-lysidine synthase, transcript variant X3
XM_031887336.1	51.6264	-9.00408	1.4959	-6.01917	1.75318e-09	2.03793e-07	GO:0000375	CRM-domain containing factor CFM3, chloroplastic/mitochondrial, transcript variant X2
XM_004150449.3	75.2238	-9.54595	1.58728	-6.01402	1.8098e-09	2.09274e-07		uncharacterized LOC101220317
XM_011652337.2	260.497	-11.3384	1.88818	-6.00495	1.91389e-09	2.20157e-07	GO:0003677	squamosa promoter-binding-like protein 7, transcript variant X2
XR_004218514.1	49.3145	-8.93716	1.49205	-5.98985	2.10036e-09	2.40355e-07		#N/A
XM_011653122.2	96.257	-9.90204	1.65452	-5.98486	2.16581e-09	2.46567e-07	GO:0004674	G-type lectin S-receptor-like serine/threonine-protein kinase At5g24080, transcript variant X1
XM_004140681.3	165.482	-10.6841	1.78835	-5.97429	2.31088e-09	2.61734e-07	GO:0000976	transcription repressor KAN1, transcript variant X1
XM_011662018.2	58.0443	-9.17218	1.53584	-5.9721	2.34214e-09	2.6392e-07	GO:0009875	O-fucosyltransferase 23, transcript variant X3
XM_031889961.1	48.441	-8.91139	1.49239	-5.97121	2.35505e-09	2.64028e-07	GO:0000993	regulation of nuclear pre-mRNA domain-containing protein 1B-like, transcript variant X2
XM_031882881.1	108.748	-10.0782	1.69706	-5.93864	2.87399e-09	3.2058e-07	GO:0000049	elongator complex protein 5, transcript variant X4
XM_011659077.2	134.511	-10.3846	1.75122	-5.92994	3.03052e-09	3.35574e-07	GO:0004722	protein phosphatase 2C 53, transcript variant X4
XM_031880565.1	72.0638	-9.48492	1.59962	-5.92949	3.0388e-09	3.35574e-07	GO:0005085	rho guanine nucleotide exchange factor 8, transcript variant X2
XM_004141317.3	79.9793	-7.8178	1.32179	-5.91455	3.32788e-09	3.65456e-07		CBS domain-containing protein CBSX5
XM_004147239.3	51.7643	-9.00732	1.52309	-5.91383	3.34249e-09	3.65456e-07	GO:0046872	heavy metal-associated isoprenylated plant protein 3
XM_004140196.3	62.3313	-8.30945	1.40577	-5.91097	3.40108e-09	3.70031e-07	GO:0000149	clathrin coat assembly protein AP180
XM_031890080.1	58.9899	-9.19593	1.55628	-5.90893	3.44336e-09	3.72794e-07	GO:0004797	thymidine kinase, transcript variant X1
XM_011653192.2	57.895	-9.16806	1.55269	-5.90461	3.53471e-09	3.80818e-07	GO:0005634	methyltransferase-like protein 22, transcript variant X3
XM_004135615.3	69.9037	-9.44037	1.59976	-5.90113	3.61029e-09	3.87072e-07	GO:0004124	cysteine synthase, transcript variant X1
XM_004135320.3	47.4655	-8.88293	1.50907	-5.88636	3.94784e-09	4.19381e-07	GO:0045892	transcription repressor OFP13
XM_004152052.3	70.3969	-9.45156	1.60569	-5.88629	3.94962e-09	4.19381e-07		protein FAR1-RELATED SEQUENCE 5, transcript variant X1
XM_004147898.3	58.5962	-9.18535	1.56383	-5.87364	4.26341e-09	4.49869e-07	GO:0004672	probable leucine-rich repeat receptor-like protein kinase At5g49770, transcript variant X1
XM_031880996.1	61.8679	-9.26472	1.57749	-5.87309	4.27749e-09	4.49869e-07		uncharacterized LOC101205851, transcript variant X1
XM_004148876.3	118.989	-7.7731	1.32427	-5.86973	4.36507e-09	4.56905e-07	GO:0003676	NAD-dependent protein deacetylase SRT1, transcript variant X8
XM_004146248.3	48.5359	-6.43953	1.09996	-5.85434	4.78907e-09	4.98921e-07	GO:0080143	protein GLUTAMINE DUMPER 1
XM_004149884.3	47.9524	-8.89735	1.52052	-5.85153	4.87067e-09	5.05041e-07	GO:0009975	uncharacterized LOC101211290
XM_011660269.2	43.3817	-8.75242	1.49824	-5.84181	5.16377e-09	5.3293e-07	GO:0003723	pentatricopeptide repeat-containing protein At2g36730, transcript variant X2
XM_004136656.3	94.9705	-9.8831	1.69232	-5.83997	5.221e-09	5.36331e-07	GO:0045892	transcription repressor OFP6
XM_011650650.2	74.4675	-9.53119	1.63298	-5.83668	5.32505e-09	5.42994e-07	GO:0004252	subtilisin-like protease SBT2.5, transcript variant X2
XR_968951.2	66.745	-8.4089	1.44078	-5.83637	5.33504e-09	5.42994e-07		#N/A
XM_031882252.1	49.9176	-8.95565	1.53755	-5.82463	5.72395e-09	5.79904e-07	GO:0000289	carbon catabolite repressor protein 4 homolog 1, transcript variant X2
XM_011659433.2	46.4772	-8.85168	1.5225	-5.81392	6.10258e-09	6.15441e-07	GO:0000976	trihelix transcription factor ASIL1-like, transcript variant X3
XM_031886132.1	604.888	2.29212	0.394387	5.81185	6.17861e-09	6.20276e-07	GO:0005829	probable glycerol-3-phosphate dehydrogenase [NAD(+)] 1, cytosolic, transcript variant X2
XM_004141003.3	62.7652	-9.28624	1.60012	-5.80346	6.49587e-09	6.49176e-07	GO:0005886	tetraspanin-2
XM_011659309.2	145.329	-9.53375	1.64504	-5.79546	6.81359e-09	6.71808e-07	GO:0003755	rhodanese-like/PpiC domain-containing protein 12, chloroplastic, transcript variant X1
XM_031889051.1	71.147	-9.46664	1.63335	-5.79585	6.79742e-09	6.71808e-07		uncharacterized LOC101203862
XR_004218128.1	96.4632	-9.90532	1.70873	-5.7969	6.75539e-09	6.71808e-07		#N/A
XM_031886925.1	54.9044	-9.09249	1.56931	-5.79394	6.87534e-09	6.74884e-07		hypothetical protein, transcript variant X6
XM_004147172.3	82.3904	-9.67725	1.67088	-5.7917	6.96781e-09	6.80934e-07	GO:0003677	ethylene-responsive transcription factor ERF039
XM_011659272.2	42.0386	-8.7073	1.50592	-5.78204	7.38008e-09	7.18046e-07	GO:0005634	protein TIME FOR COFFEE, transcript variant X4
XM_031883505.1	118.281	-10.199	1.76533	-5.7774	7.58631e-09	7.34873e-07	GO:0003677	DNA-(apurinic or apyrimidinic site) lyase, chloroplastic, transcript variant X1
XM_004137641.3	1248.79	2.94797	0.510468	5.77503	7.69415e-09	7.42065e-07	GO:0008757	uncharacterized LOC101205174
XM_004141881.3	56.9921	-9.14596	1.58548	-5.76856	7.99496e-09	7.64435e-07	GO:0003677	dof zinc finger protein DOF5.3
XM_031887542.1	44.9603	-8.80342	1.5261	-5.76856	7.99531e-09	7.64435e-07	GO:0003986	nudix hydrolase 15, mitochondrial, transcript variant X1
XM_004146045.3	52.3756	-9.02383	1.56584	-5.76294	8.26615e-09	7.86923e-07		EP1-like glycoprotein 2
XM_004147265.3	49.3522	-8.93925	1.55403	-5.7523	8.80382e-09	8.34512e-07	GO:0000775	SHUGOSHIN 1
XM_031887709.1	48.3983	-8.91114	1.55021	-5.74835	9.0119e-09	8.50585e-07	GO:0004729	protoporphyrinogen oxidase 2, transcript variant X2
XM_031885632.1	61.6494	-9.25885	1.61253	-5.74183	9.36599e-09	8.80244e-07	GO:0004672	probable inactive receptor kinase At4g23740, transcript variant X2
XM_004147536.3	73.1038	-9.50565	1.65679	-5.73738	9.61536e-09	8.99851e-07	GO:0004857	21 kDa protein
XM_004133961.3	626.995	3.32409	0.579944	5.73175	9.93975e-09	9.22392e-07	GO:0005515	protein SULFUR DEFICIENCY-INDUCED 1
XR_004217316.1	51.0669	-8.98865	1.56819	-5.73187	9.93297e-09	9.22392e-07		#N/A
XM_011659419.2	60.4587	-9.23202	1.61542	-5.71495	1.09739e-08	1.0141e-06	GO:0045892	transcription repressor OFP15
XR_004216244.1	73.8638	-9.52039	1.66893	-5.70449	1.1669e-08	1.07384e-06		#N/A
XM_004148809.3	7353.63	-1.86718	0.327396	-5.70312	1.17633e-08	1.07802e-06	GO:0005351	polyol transporter 5
XM_031884016.1	40.508	-8.65409	1.51814	-5.70044	1.19498e-08	1.08906e-06	GO:0005353	D-xylose-proton symporter-like 2, transcript variant X4
XM_031885225.1	39.3856	-8.61288	1.51104	-5.69998	1.19823e-08	1.08906e-06	GO:0005634	protein SENSITIVITY TO RED LIGHT REDUCED 1, transcript variant X7
XM_031883015.1	41.4161	-8.68563	1.52404	-5.69909	1.20447e-08	1.09024e-06	GO:0004565	beta-galactosidase-like
XM_011657550.2	132.017	-10.3579	1.81844	-5.69607	1.22602e-08	1.10522e-06		uncharacterized LOC101211903, transcript variant X1
XM_004136252.3	3226.59	-3.50224	0.615543	-5.68967	1.27286e-08	1.14278e-06		BURP domain protein RD22
XM_004150383.3	66.224	-9.3621	1.65017	-5.67343	1.39964e-08	1.25152e-06	GO:0010088	protein SIEVE ELEMENT OCCLUSION B
XM_004147390.3	52.3443	-9.02408	1.5919	-5.66873	1.43857e-08	1.28114e-06		uncharacterized LOC101217056, transcript variant X1
XM_011659010.2	41.3876	-8.68438	1.53503	-5.65748	1.53616e-08	1.3591e-06		chaperone protein dnaJ 10
XR_004215518.1	113.784	-10.143	1.79293	-5.65722	1.53842e-08	1.3591e-06		#N/A
XM_031887099.1	84.6291	10.1003	1.78857	5.64716	1.63116e-08	1.43529e-06	GO:0005744	probable mitochondrial import inner membrane translocase subunit TIM21, transcript variant X2
XM_011654721.2	229.652	-11.1566	1.97652	-5.6446	1.65565e-08	1.44533e-06		uncharacterized LOC101222201, transcript variant X1
XM_031881357.1	78.0592	9.98423	1.76876	5.64478	1.65393e-08	1.44533e-06	GO:0003735	50S ribosomal protein HLP, mitochondrial, transcript variant X2
XM_011654880.2	178.922	-10.7963	1.91354	-5.64203	1.68054e-08	1.45793e-06	GO:0003677	B3 domain-containing transcription factor NGA1, transcript variant X2
XM_031883393.1	65.1235	-9.33878	1.6553	-5.64175	1.6833e-08	1.45793e-06	GO:0005634	protein downstream neighbor of Son, transcript variant X3
XM_031882577.1	37.6864	-8.54948	1.51633	-5.63829	1.71747e-08	1.48172e-06		intracellular protein transport protein USO1, transcript variant X1
XM_004140808.3	139.175	4.25553	0.757038	5.62129	1.89538e-08	1.62885e-06	GO:0003677	ethylene-responsive transcription factor ERF025
XM_004140524.3	40.7684	-8.66362	1.54256	-5.61639	1.94988e-08	1.66274e-06	GO:0005802	cellulose synthase A catalytic subunit 4 [UDP-forming]
XR_004216141.1	245.262	-11.2517	2.00315	-5.61703	1.94265e-08	1.66274e-06		#N/A
XM_031889189.1	63.9383	-9.3117	1.66041	-5.60806	2.04607e-08	1.73805e-06	GO:0005515	LRR receptor-like serine/threonine-protein kinase ERL2, transcript variant X2
XR_004217222.1	52.6622	-9.0331	1.61217	-5.60307	2.10583e-08	1.78197e-06		#N/A
XM_004137542.3	39.6344	-8.6228	1.54219	-5.59126	2.25425e-08	1.89332e-06		uncharacterized LOC101220892
XM_004142341.3	103.832	-10.0111	1.79051	-5.59124	2.25457e-08	1.89332e-06	GO:0005515	F-box protein At3g54460, transcript variant X1
XM_004143881.3	3997.36	3.40269	0.609069	5.58671	2.31411e-08	1.93596e-06	GO:0004252	RHOMBOID-like protein 2
XR_004217500.1	42.2608	-8.71464	1.56136	-5.58145	2.38523e-08	1.98793e-06		#N/A
XM_031887690.1	59.5325	-9.20852	1.65103	-5.57745	2.4407e-08	2.02651e-06	GO:0005794	glucomannan 4-beta-mannosyltransferase 9, transcript variant X2
XM_031889077.1	76.92	-9.57942	1.71805	-5.57576	2.46452e-08	2.03863e-06	GO:0005634	putative lysine-specific demethylase JMJ16, transcript variant X10
XM_031882377.1	82.3127	-9.67569	1.73792	-5.5674	2.58572e-08	2.13091e-06	GO:0003677	uncharacterized LOC101216376, transcript variant X4
XM_011653064.2	38.3436	-8.57415	1.54029	-5.56659	2.59778e-08	2.13288e-06	GO:0046872	regulator of Ty1 transposition protein 107, transcript variant X1
XM_031886224.1	57.0597	-9.14703	1.64573	-5.55804	2.72815e-08	2.23162e-06	GO:0005515	putative pentatricopeptide repeat-containing protein At4g17915, transcript variant X2
XR_004214893.1	82.3931	-9.67782	1.74233	-5.55453	2.7836e-08	2.26858e-06		#N/A
XM_031882778.1	82.5158	-9.68063	1.74343	-5.55262	2.81414e-08	2.28504e-06		hypothetical protein, transcript variant X3
XM_004142135.3	39.8261	-8.62986	1.5554	-5.54832	2.88428e-08	2.3249e-06	GO:0005886	CASP-like protein 5B3, transcript variant X1
XM_011661712.2	147.631	-10.5196	1.89592	-5.54852	2.88099e-08	2.3249e-06	GO:0009649	protein ELF4-LIKE 4, transcript variant X4
XM_011657676.2	140.491	-10.4474	1.88403	-5.54526	2.93518e-08	2.35732e-06	GO:0005515	ankyrin repeat and SAM domain-containing protein 6, transcript variant X1
XM_004142564.3	1557.45	1.39297	0.251235	5.5445	2.94792e-08	2.35898e-06	GO:0004372	serine hydroxymethyltransferase 7
XM_004153962.3	7426.24	1.8427	0.332855	5.53604	3.09388e-08	2.46684e-06	GO:0005509	calnexin homolog
XM_004134785.3	170.573	-9.76349	1.76736	-5.52434	3.30717e-08	2.62742e-06	GO:0004568	endochitinase
XM_004139790.3	38.2229	-8.56908	1.55219	-5.52063	3.37785e-08	2.67395e-06		hypothetical protein, transcript variant X3
XM_004136469.3	4664.68	4.87044	0.882746	5.51737	3.44104e-08	2.71424e-06	GO:0016567	E3 ubiquitin-protein ligase PUB23
XM_031885645.1	50.1725	-8.96291	1.62744	-5.50737	3.64224e-08	2.86273e-06	GO:0015095	magnesium transporter MRS2-11, chloroplastic, transcript variant X2
XM_004137139.3	59.9547	-8.25332	1.49905	-5.50568	3.67736e-08	2.88007e-06	GO:0005509	annexin D2
XM_011656922.2	48.7916	-8.92226	1.62345	-5.49585	3.88834e-08	3.03455e-06	GO:0005249	potassium channel SKOR, transcript variant X1
XM_011656611.2	40.2996	-8.64568	1.57334	-5.49512	3.90439e-08	3.03635e-06	GO:0000035	acyl carrier protein 3, mitochondrial, transcript variant X2
XM_031883715.1	45.4654	-8.8212	1.60661	-5.49056	4.00672e-08	3.105e-06	GO:0004674	serine/threonine-protein kinase SRK2G, transcript variant X2
XM_004135409.3	38.7477	-8.5899	1.56473	-5.48969	4.02637e-08	3.10931e-06	GO:0000976	zinc-finger homeodomain protein 8
XM_004143558.3	62.3758	-9.27547	1.69176	-5.48272	4.18832e-08	3.22311e-06	GO:0003824	uncharacterized LOC101222891, transcript variant X1
XM_031887643.1	58.836	-9.19111	1.67841	-5.47607	4.34881e-08	3.335e-06	GO:0004047	putative transferase At1g60990, chloroplastic, transcript variant X2
XM_004136319.3	41.1444	-8.67507	1.58583	-5.47036	4.49122e-08	3.43229e-06	GO:0005739	LYR motif-containing protein 2, transcript variant X1
XM_004150395.3	78.7111	-9.61194	1.75846	-5.46612	4.59981e-08	3.50315e-06		uncharacterized LOC101206721
XM_031881900.1	34.8626	-8.43746	1.5491	-5.44668	5.13179e-08	3.89487e-06	GO:0000727	DNA replication complex GINS protein SLD5, transcript variant X3
XM_011658104.2	8676.03	4.12378	0.758131	5.43939	5.34621e-08	4.04371e-06	GO:0006952	nematode resistance protein-like HSPRO2
XM_011658047.2	66.4603	-9.36822	1.72263	-5.43832	5.37858e-08	4.05431e-06	GO:0005886	uncharacterized LOC101222074, transcript variant X3
XM_011657549.2	43.1745	-7.77691	1.43102	-5.43454	5.49377e-08	4.11306e-06	GO:0032875	cyclin-dependent protein kinase inhibitor SMR1
XM_031883065.1	39.7001	-8.62386	1.58673	-5.435	5.47956e-08	4.11306e-06	GO:0006644	N-acylphosphatidylethanolamine synthase, transcript variant X10
XR_004214701.1	46.2454	-8.84547	1.62833	-5.43223	5.56552e-08	4.1527e-06		#N/A
XR_004216529.1	54.7719	-9.08953	1.67467	-5.42764	5.71036e-08	4.24643e-06		#N/A
XM_004143079.3	681.913	1.97553	0.364191	5.42442	5.81432e-08	4.30923e-06	GO:0005515	E3 ubiquitin-protein ligase RDUF1
XM_004133747.3	70.4712	-9.45174	1.74601	-5.41332	6.18656e-08	4.56977e-06		DNA-directed RNA polymerase II subunit RPB1
XM_004141300.3	63.1023	-9.29396	1.71741	-5.4116	6.24632e-08	4.59854e-06	GO:0001664	guanine nucleotide-binding protein alpha-1 subunit, transcript variant X1
XM_004153277.3	66.962	-9.37959	1.73494	-5.40628	6.4349e-08	4.72163e-06		uncharacterized LOC101223236
XM_004140663.3	160.642	-10.6415	1.97009	-5.40152	6.60801e-08	4.8326e-06	GO:0000079	cyclin-D3-3
XM_031883419.1	16.5871	21.1087	3.90973	5.39902	6.70054e-08	4.86803e-06	GO:0006508	uncharacterized LOC105434889, transcript variant X11
XR_004215090.1	16.5871	21.1087	3.90973	5.39902	6.70054e-08	4.86803e-06		#N/A
XM_011657969.2	16.3629	21.0898	3.90977	5.39413	6.88579e-08	4.95373e-06	GO:0003676	RNA exonuclease 4
XM_011661229.2	16.3629	21.0898	3.90977	5.39413	6.88579e-08	4.95373e-06	GO:0004650	probable polygalacturonase At1g80170, transcript variant X1
XM_031883277.1	16.3629	21.0898	3.90977	5.39413	6.88579e-08	4.95373e-06	GO:0000712	protein SHORTAGE IN CHIASMATA 1
XM_004149555.3	113.421	-10.1386	1.88228	-5.38631	7.1918e-08	5.15708e-06	GO:0005515	DNA damage-repair/toleration protein DRT100
XM_004139067.3	15.9146	21.0518	3.90985	5.38429	7.27305e-08	5.16504e-06	GO:0008375	hypothetical protein
XM_031881433.1	15.9146	21.0518	3.90985	5.38429	7.27305e-08	5.16504e-06	GO:0003860	3-hydroxyisobutyryl-CoA hydrolase-like protein 4, mitochondrial, transcript variant X4
XM_031888082.1	15.9146	21.0518	3.90985	5.38429	7.27305e-08	5.16504e-06	GO:0003723	pentatricopeptide repeat-containing protein At5g46460, mitochondrial, transcript variant X2
XM_004148207.3	15.6905	21.03	3.9099	5.37865	7.50445e-08	5.27419e-06	GO:0035673	oligopeptide transporter 1
XM_011654339.2	88.158	-9.77613	1.81792	-5.37766	7.54616e-08	5.27419e-06		uncharacterized LOC101212292, transcript variant X1
XM_011657112.2	15.6905	21.03	3.9099	5.37865	7.50445e-08	5.27419e-06		uncharacterized LOC105435525
XM_031885377.1	122.672	-10.2522	1.90631	-5.37803	7.53069e-08	5.27419e-06	GO:0004857	pectinesterase inhibitor 7
XM_031887222.1	15.6905	21.03	3.9099	5.37865	7.50445e-08	5.27419e-06	GO:0004121	cystathionine beta-lyase, chloroplastic, transcript variant X5
XM_031884984.1	15.2422	20.9914	3.90999	5.36867	7.93199e-08	5.52637e-06		L10-interacting MYB domain-containing protein, transcript variant X2
XM_031881103.1	199.692	-10.9548	2.04088	-5.3677	7.97459e-08	5.53858e-06	GO:0003723	pentatricopeptide repeat-containing protein At4g38010, transcript variant X1
XM_031884760.1	39.8206	-8.62916	1.60807	-5.36615	8.04351e-08	5.56893e-06	GO:0000724	structural maintenance of chromosomes protein 6B, transcript variant X2
XM_031880183.1	15.018	20.9708	3.91004	5.36333	8.17008e-08	5.63888e-06	GO:0004650	polygalacturonase-like
XM_031884914.1	14.7939	20.9468	3.91009	5.35712	8.45589e-08	5.7999e-06	GO:0015297	protein DETOXIFICATION 44, chloroplastic, transcript variant X4
XM_031887417.1	14.7939	20.9468	3.91009	5.35712	8.45589e-08	5.7999e-06	GO:0004672	wall-associated receptor kinase-like 14, transcript variant X1
XM_004144224.3	68.7865	-9.41816	1.75887	-5.35468	8.57089e-08	5.86058e-06	GO:0005515	ankyrin repeat-containing protein ITN1
XM_004149933.3	42.2681	-8.71575	1.62817	-5.35309	8.64651e-08	5.89404e-06	GO:0000179	ribosomal RNA small subunit methyltransferase, mitochondrial
XM_031887750.1	14.5697	20.9265	3.91014	5.35186	8.70545e-08	5.91595e-06		uncharacterized protein HI_0077, transcript variant X2
XM_011659049.2	98.7021	-9.93807	1.85764	-5.34984	8.80319e-08	5.96403e-06	GO:0005982	uncharacterized LOC101214256, transcript variant X1
XM_004134740.3	1070.4	2.74528	0.513349	5.34779	8.90358e-08	6.00286e-06		uncharacterized LOC101204826
XM_011650195.1	14.3456	20.9073	3.91019	5.34687	8.94904e-08	6.00286e-06		hypothetical protein
XM_011654604.2	50.6471	-8.97689	1.67881	-5.34717	8.93394e-08	6.00286e-06	GO:0003723	pre-mRNA-processing protein 40A, transcript variant X2
XM_011658301.2	50.1909	-8.9637	1.67691	-5.34536	9.02358e-08	6.00286e-06	GO:0003723	protein argonaute PNH1, transcript variant X1
XM_031886390.1	52.9362	-9.03994	1.69115	-5.34545	9.01937e-08	6.00286e-06	GO:0003690	uncharacterized LOC116404132, transcript variant X1
XM_031886934.1	48.1494	-8.90381	1.66548	-5.3461	8.9868e-08	6.00286e-06	GO:0005515	pentatricopeptide repeat-containing protein At3g48810-like
XM_004141502.3	91.0561	-9.8219	1.8395	-5.33945	9.32272e-08	6.16472e-06	GO:0000105	1-(5-phosphoribosyl)-5-[(5-phosphoribosylamino)methylideneamino] imidazole-4-carboxamide isomerase, chloroplastic, transcript variant X2
XM_011659356.2	42.6136	-8.72703	1.63444	-5.33947	9.32184e-08	6.16472e-06		O-fucosyltransferase 8, transcript variant X4
XM_011656989.2	59.0015	-9.19591	1.72992	-5.31579	1.06197e-07	7.00142e-06	GO:0005811	beta-amyrin synthase, transcript variant X1
XM_004141765.3	33.3649	-8.37338	1.57741	-5.30831	1.10649e-07	7.2732e-06	GO:0003700	protein NODULATION SIGNALING PATHWAY 1
XM_031884443.1	41.3601	-8.68454	1.63832	-5.30088	1.15249e-07	7.55308e-06	GO:0003723	multiple RNA-binding domain-containing protein 1, transcript variant X2
XR_004214728.1	39.7762	-8.62824	1.63019	-5.29278	1.20468e-07	7.87177e-06		#N/A
XM_004136171.3	186.825	-10.8587	2.05326	-5.28853	1.23307e-07	8.03348e-06	GO:0003677	ethylene-responsive transcription factor ERF043
XM_004136329.3	2298	4.56761	0.864086	5.28606	1.24979e-07	8.11847e-06	GO:0005576	pathogenesis-related thaumatin-like protein 3.5
XM_004140742.3	30.9279	-8.2648	1.5646	-5.28236	1.27529e-07	8.25981e-06	GO:0010190	protein COFACTOR ASSEMBLY OF COMPLEX C SUBUNIT B CCB2, chloroplastic, transcript variant X4
XM_004144385.3	6308.13	2.39789	0.454243	5.27889	1.29972e-07	8.39347e-06	GO:0005634	protein TIFY 10a
XR_004214147.1	46.9626	-8.86601	1.68119	-5.27364	1.33747e-07	8.61208e-06		#N/A
XR_969664.2	33.7958	-8.39244	1.59269	-5.26936	1.36904e-07	8.78971e-06		#N/A
XM_004137412.3	49.4936	-8.94358	1.69767	-5.26815	1.37809e-07	8.82218e-06	GO:0010274	protein MIZU-KUSSEI 1
XM_004134743.3	2136.86	4.60427	0.874348	5.26595	1.39468e-07	8.90256e-06	GO:0006672	alkaline ceramidase, transcript variant X1
XM_004146064.3	50.2205	-8.9643	1.70418	-5.26017	1.43922e-07	9.16039e-06		uncharacterized LOC101208810, transcript variant X1
XM_004138564.3	751.712	4.52905	0.861249	5.25869	1.45082e-07	9.20768e-06	GO:0005509	calcium-binding protein CML38
XM_004144968.3	91.1961	-9.82378	1.86924	-5.2555	1.47624e-07	9.34216e-06	GO:0005829	tubulin-folding cofactor A, transcript variant X5
XM_031887886.1	80.2988	-9.64013	1.83476	-5.25417	1.48691e-07	9.38281e-06	GO:0000050	argininosuccinate synthase, chloroplastic, transcript variant X1
XM_004143404.3	59.2173	-9.20178	1.75237	-5.25104	1.5124e-07	9.4887e-06	GO:0004553	probable glucan 1,3-beta-glucosidase A, transcript variant X1
XM_011657583.2	37.6228	-8.54756	1.62794	-5.25054	1.51658e-07	9.4887e-06	GO:0000160	two-component response regulator ARR12, transcript variant X2
XM_011661879.2	313.12	-11.6038	2.20964	-5.25146	1.50897e-07	9.4887e-06	GO:0000398	serine/arginine-rich SC35-like splicing factor SCL30A, transcript variant X4
XM_031881872.1	32.9354	-8.35597	1.59201	-5.24869	1.53181e-07	9.55692e-06	GO:0005783	synaptotagmin-4, transcript variant X2
XM_004138042.3	394.203	2.09936	0.400376	5.24347	1.57587e-07	9.77657e-06	GO:0004672	L-type lectin-domain containing receptor kinase S.1
XM_004145990.3	43.7992	-8.76695	1.67185	-5.24386	1.57254e-07	9.77657e-06	GO:0003924	ras-related protein RABA1f
XM_004152698.3	35.6464	-8.46947	1.61667	-5.23885	1.61579e-07	9.9962e-06	GO:0004672	serine/threonine-protein kinase-like protein At3g51990
XM_004141946.3	432.647	4.42432	0.84469	5.2378	1.62504e-07	1.00135e-05	GO:0005737	probable indole-3-acetic acid-amido synthetase GH3.1
XM_011659646.2	37.0232	-8.52496	1.62768	-5.2375	1.62766e-07	1.00135e-05	GO:0000978	MADS-box protein SVP, transcript variant X3
XM_004138652.2	662.888	-12.6861	2.42342	-5.2348	1.65163e-07	1.00994e-05	GO:0005886	early nodulin-like protein 1
XM_011661680.2	31.0736	-8.27076	1.57994	-5.23486	1.65113e-07	1.00994e-05	GO:0004565	beta-galactosidase, transcript variant X1
XR_004218450.1	42.8275	-8.73507	1.66879	-5.23439	1.65534e-07	1.00994e-05		#N/A
XM_011660926.2	36.8565	-8.51827	1.62956	-5.22733	1.71979e-07	1.04637e-05	GO:0006629	uncharacterized LOC101216108, transcript variant X2
XM_011655802.2	45.4603	-8.8203	1.68824	-5.22457	1.74562e-07	1.05917e-05		putative dihydroflavonol 4-reductase, transcript variant X1
XM_004137309.3	49.6794	-8.9491	1.71422	-5.2205	1.78439e-07	1.0782e-05		protein BUNDLE SHEATH DEFECTIVE 2, chloroplastic
XM_004143964.3	12180.1	4.73933	0.907872	5.22026	1.78675e-07	1.0782e-05		protein ALP1-like
XM_004147223.3	39.8934	-8.63059	1.65364	-5.21916	1.79741e-07	1.07881e-05	GO:0005886	tetraspanin-3
XM_031887842.1	34.6843	-8.43074	1.61535	-5.21914	1.79754e-07	1.07881e-05	GO:0005515	tubby-like F-box protein 5, transcript variant X2
XM_004148540.3	146.735	-10.5108	2.01904	-5.20586	1.93096e-07	1.15575e-05	GO:0005524	growth-regulating factor 5, transcript variant X1
XM_004143244.3	130.22	-10.3387	1.9897	-5.19609	2.03522e-07	1.21486e-05	GO:0016788	GDSL esterase/lipase At5g03810
XM_004140444.3	54.7883	-9.08822	1.75398	-5.18148	2.20126e-07	1.31043e-05	GO:0000079	cyclin-U2-1
XM_004147853.3	63.394	-9.29958	1.7953	-5.17995	2.21949e-07	1.31773e-05	GO:0004672	serine/threonine-protein kinase BSK6
XM_004146886.3	70.0939	-9.44405	1.82544	-5.17356	2.2967e-07	1.35654e-05	GO:0000079	cyclin-U4-1
XM_011651805.2	29.2079	-8.18159	1.58143	-5.17353	2.29714e-07	1.35654e-05	GO:0005515	TMV resistance protein N
XM_031881880.1	35.462	-8.4626	1.63837	-5.16526	2.40106e-07	1.41413e-05	GO:0003777	kinesin-like protein KIN-10B, transcript variant X2
XM_004140454.3	123.264	-10.2594	1.98935	-5.15718	2.50696e-07	1.47257e-05	GO:0016020	cytochrome b5
XM_031889282.1	34.932	-8.43944	1.63721	-5.15477	2.53936e-07	1.48765e-05	GO:0006777	GTP 3',8-cyclase, mitochondrial, transcript variant X3
XM_031885021.1	45.99	-8.83784	1.7164	-5.14906	2.61797e-07	1.52964e-05	GO:0004650	polygalacturonase At1g48100, transcript variant X2
XM_004143024.3	110.939	-10.1075	1.96372	-5.14712	2.64519e-07	1.54147e-05		uncharacterized LOC101212478
XM_031880543.1	29.1543	-8.1784	1.58939	-5.14563	2.66628e-07	1.54967e-05		probable nucleoredoxin 3
XM_011660730.2	3296.92	4.20122	0.816736	5.14391	2.69078e-07	1.5598e-05	GO:0005886	cysteine-rich and transmembrane domain-containing protein WIH2
XM_004147803.3	16.1388	20.1002	3.90981	5.14096	2.73337e-07	1.56397e-05	GO:0004518	bifunctional nuclease 1, transcript variant X2
XM_011656613.2	16.1388	20.1002	3.90981	5.14096	2.73337e-07	1.56397e-05	GO:0003723	probable RNA-binding protein ARP1, transcript variant X2
XR_004215901.1	16.1388	20.1002	3.90981	5.14096	2.73337e-07	1.56397e-05		#N/A
XR_004217626.1	16.1388	20.1002	3.90981	5.14096	2.73337e-07	1.56397e-05		#N/A
XR_968919.2	16.1388	20.1002	3.90981	5.14096	2.73337e-07	1.56397e-05		#N/A
XR_004215866.1	94.303	-9.87204	1.92119	-5.13852	2.76916e-07	1.58035e-05		#N/A
XR_004217797.1	105.547	-10.0346	1.95791	-5.12518	2.9726e-07	1.69208e-05		#N/A
XM_031881343.1	34.9493	-8.43963	1.64812	-5.12076	3.04305e-07	1.72773e-05	GO:0000139	protein RER1A, transcript variant X4
XM_011660939.2	42.6064	-8.72516	1.70493	-5.11761	3.09428e-07	1.75232e-05	GO:0005515	linoleate 9S-lipoxygenase 1, transcript variant X2
XM_004144003.3	585.178	4.65812	0.91087	5.11392	3.15535e-07	1.78233e-05	GO:0003677	ethylene-responsive transcription factor ERF017
XM_031882348.1	42.6989	-8.73064	1.70787	-5.112	3.1877e-07	1.79601e-05	GO:0000978	MADS-box transcription factor 23, transcript variant X3
XR_004217703.1	100.436	-9.96309	1.952	-5.10405	3.32456e-07	1.86835e-05		#N/A
XR_004216822.1	50.7786	-8.97914	1.75985	-5.10223	3.35678e-07	1.88167e-05		#N/A
XM_004152133.3	46.6097	-8.85516	1.73577	-5.10157	3.36839e-07	1.8834e-05	GO:0005509	calcineurin subunit B, transcript variant X1
XM_031880527.1	53.2504	-9.04833	1.77384	-5.10099	3.37885e-07	1.88447e-05	GO:0008168	uncharacterized LOC101213610, transcript variant X2
XM_004145868.3	35.7788	-8.47318	1.66164	-5.09928	3.40948e-07	1.89677e-05	GO:0004568	acidic endochitinase-like
XR_004216123.1	33.2175	-8.36608	1.64135	-5.09707	3.44959e-07	1.91426e-05		#N/A
XM_004144724.3	43.7398	-8.76391	1.72032	-5.09436	3.49917e-07	1.93691e-05	GO:0005515	hypothetical protein
XM_031885737.1	30.1828	-8.22883	1.61643	-5.09076	3.56635e-07	1.96916e-05	GO:0003700	protein BASIC PENTACYSTEINE2, transcript variant X3
XM_031889271.1	30.6656	-8.25255	1.62134	-5.08995	3.58156e-07	1.97263e-05	GO:0016706	uncharacterized LOC101222735, transcript variant X3
XM_031884059.1	36.9647	-8.52027	1.67605	-5.08354	3.70467e-07	2.03536e-05	GO:0004176	ATP-dependent zinc metalloprotease FTSH 10, mitochondrial, transcript variant X2
XM_004137810.3	55.8381	-9.11552	1.79393	-5.08132	3.74821e-07	2.04909e-05	GO:0008171	caffeic acid 3-O-methyltransferase, transcript variant X1
XM_004143476.3	77.9357	-9.59707	1.8886	-5.08156	3.74339e-07	2.04909e-05	GO:0000287	soluble inorganic pyrophosphatase, transcript variant X1
XM_031888008.1	86.9994	-9.75668	1.92137	-5.07798	3.81471e-07	2.08029e-05	GO:0005049	exportin-7, transcript variant X2
XM_031886439.1	65.2701	-9.34265	1.84009	-5.07729	3.82853e-07	2.08268e-05		hypothetical protein, transcript variant X2
XM_011650469.2	62.1582	-9.27132	1.82921	-5.06848	4.01012e-07	2.1761e-05	GO:0005506	rubredoxin, transcript variant X3
XM_004136843.3	40.2819	-8.64654	1.70713	-5.06497	4.08475e-07	2.21117e-05	GO:0000978	MADS-box protein SVP, transcript variant X1
XM_011661194.2	127.374	-10.3059	2.03619	-5.06135	4.16307e-07	2.24806e-05	GO:0004722	probable protein phosphatase 2C 60, transcript variant X1
XR_970062.2	52.6589	-9.03283	1.78519	-5.05987	4.19536e-07	2.25997e-05		#N/A
XM_004135925.3	10420.3	2.39293	0.473003	5.05902	4.21414e-07	2.26456e-05	GO:0004722	probable protein phosphatase 2C 49
XM_004143241.3	48.3359	-8.90852	1.76295	-5.05318	4.34521e-07	2.32933e-05	GO:0004794	threonine dehydratase biosynthetic, chloroplastic
XM_011652268.2	29.9969	-8.22115	1.63217	-5.03695	4.72997e-07	2.52945e-05	GO:0005515	uncharacterized LOC101215086, transcript variant X2
XM_004141419.3	29.8956	-8.21561	1.63409	-5.02764	4.96558e-07	2.64903e-05	GO:0080030	putative methylesterase 11, chloroplastic, transcript variant X2
XM_004142946.3	72.7372	-9.49848	1.8915	-5.02165	5.12285e-07	2.72634e-05	GO:0005576	GDSL esterase/lipase EXL3
XM_031880484.1	34.1804	-8.40983	1.67519	-5.02022	5.16136e-07	2.74023e-05	GO:0016020	nitrate transporter 1.2-like, transcript variant X2
XR_004214450.1	31.0853	-8.27044	1.64877	-5.01613	5.27221e-07	2.79237e-05		#N/A
XM_004143717.3	30.7151	-8.25523	1.64716	-5.01181	5.39207e-07	2.84903e-05	GO:0004672	LRR receptor-like serine/threonine-protein kinase RPK2
XM_011658686.2	143.911	-10.4828	2.09272	-5.0092	5.46574e-07	2.88106e-05	GO:0004842	probable BOI-related E3 ubiquitin-protein ligase 2, transcript variant X1
XM_031888402.1	27.386	-8.08956	1.61825	-4.99895	5.76442e-07	3.02406e-05	GO:0005515	pentatricopeptide repeat-containing protein At4g28010, transcript variant X2
XR_004216147.1	49.8246	-8.95106	1.79057	-4.99902	5.76239e-07	3.02406e-05		#N/A
XR_004218295.1	26.685	-8.05066	1.61276	-4.99186	5.98001e-07	3.12973e-05		#N/A
XR_004215367.1	38.2682	-8.57242	1.71799	-4.9898	6.04428e-07	3.15589e-05		#N/A
XM_004140370.3	31.8244	-8.30562	1.66766	-4.98041	6.34482e-07	3.29721e-05	GO:0009788	zinc finger protein 4, transcript variant X1
XM_031890073.1	31.8244	-8.30562	1.66766	-4.98041	6.34482e-07	3.29721e-05	GO:0009788	zinc finger protein 4-like, transcript variant X1
XM_004146557.3	765.007	-2.98696	0.601408	-4.96662	6.81307e-07	3.53224e-05	GO:0000977	transcription factor bHLH162, transcript variant X1
XR_004218223.1	49.7897	-8.95166	1.80255	-4.96612	6.83053e-07	3.533e-05		#N/A
XM_031886560.1	380.209	2.36706	0.476732	4.96518	6.86363e-07	3.54182e-05	GO:0005484	syntaxin-61, transcript variant X2
XM_004148448.3	75.0998	-5.92999	1.19566	-4.95961	7.06332e-07	3.63637e-05	GO:0000287	ribose-phosphate pyrophosphokinase 1
XM_011655953.2	45.4021	-8.81923	1.77925	-4.9567	7.16997e-07	3.6827e-05	GO:0003723	putative tRNA pseudouridine synthase Pus10
XR_004216503.1	31.9779	-8.31143	1.67713	-4.95575	7.20508e-07	3.69214e-05		#N/A
XM_011661086.2	1323.5	2.11295	0.426793	4.95076	7.39244e-07	3.77938e-05	GO:0006629	phospholipase A1 PLIP2, chloroplastic
NM_001280687.1	932.441	3.98544	0.805172	4.9498	7.42894e-07	3.78927e-05	GO:0008883	glutamyl-tRNA reductase 2, chloroplastic-like
XM_031887531.1	44.135	9.16234	1.85138	4.94893	7.46213e-07	3.79743e-05		protein ENHANCED DOWNY MILDEW 2-like, transcript variant X11
XR_004217196.1	36.5789	-8.50651	1.72376	-4.93484	8.02147e-07	4.07269e-05		#N/A
XM_004137292.3	5496.15	2.97766	0.603657	4.9327	8.11017e-07	4.10829e-05	GO:0005509	probable calcium-binding protein CML27
XM_004151796.3	365.607	2.16531	0.439316	4.92882	8.27291e-07	4.18113e-05	GO:0005524	ATPase family AAA domain-containing protein 3-B
XM_011661482.2	25.9455	-8.01131	1.62587	-4.92739	8.33368e-07	4.20223e-05	GO:0003700	calmodulin-binding protein 60 A, transcript variant X12
XM_031886726.1	35.6669	-8.47128	1.72157	-4.92066	8.62526e-07	4.33935e-05	GO:0003735	40S ribosomal protein S6-like
XM_004147937.3	28.5202	-8.14641	1.65623	-4.91866	8.71399e-07	4.37403e-05	GO:0006873	guard cell S-type anion channel SLAC1
XM_004151281.3	38.9169	-8.5945	1.74779	-4.91734	8.77274e-07	4.39353e-05	GO:0006629	probable long-chain-alcohol O-fatty-acyltransferase 5
XM_031880175.1	27.2826	-8.08395	1.64448	-4.91582	8.8413e-07	4.41785e-05		zinc finger protein ZAT1-like
XM_004135240.3	82.7571	-9.68415	1.97467	-4.9042	9.38103e-07	4.67401e-05		ultraviolet-B receptor UVR8, transcript variant X1
XM_011653318.2	28.7688	-8.16105	1.6642	-4.90388	9.39628e-07	4.67401e-05	GO:0004252	subtilisin-like protease SBT1.2
XR_004215200.1	35.5816	-8.46511	1.72761	-4.89991	9.58799e-07	4.75866e-05		#N/A
XM_004151268.3	31.2169	-8.27889	1.68979	-4.89936	9.6147e-07	4.76122e-05	GO:0016788	GDSL esterase/lipase 1
XM_011660293.2	78.4642	-9.60806	1.96237	-4.89614	9.77374e-07	4.82915e-05	GO:0005886	auxin transporter-like protein 5
XM_004140081.3	53.5385	-9.05536	1.84982	-4.89527	9.81725e-07	4.83982e-05	GO:0016788	GDSL esterase/lipase At2g42990
XM_004148432.3	33.9753	-8.40107	1.71693	-4.89308	9.92689e-07	4.88297e-05	GO:0000064	mitochondrial carnitine/acylcarnitine carrier-like protein, transcript variant X2
XM_031882395.1	37.6976	-8.55101	1.7486	-4.8902	1.00732e-06	4.94391e-05	GO:0005669	transcription initiation factor TFIID subunit 8, transcript variant X4
XM_031887890.1	40.994	-8.67202	1.77413	-4.88805	1.01839e-06	4.9872e-05	GO:0004309	exopolyphosphatase PRUNE1, transcript variant X1
NM_001305774.1	10985	3.34799	0.686271	4.87853	1.06881e-06	5.22253e-05	GO:0005524	luminal-binding protein 5
XM_004151368.3	28.2462	-8.13365	1.66952	-4.87185	1.10559e-06	5.39032e-05	GO:0007140	uncharacterized LOC101215634
XM_031881276.1	3968.83	-1.91889	0.394628	-4.86252	1.15901e-06	5.63832e-05	GO:0004775	ATP-citrate synthase alpha chain protein 1, transcript variant X2
XM_011660687.2	26.5258	-8.04282	1.65527	-4.85892	1.18029e-06	5.72921e-05	GO:0000932	CCR4-NOT transcription complex subunit 9, transcript variant X3
XR_969910.2	23.6333	-7.87609	1.62164	-4.85686	1.19262e-06	5.77636e-05		#N/A
XM_031885520.1	40.7288	-8.66034	1.78365	-4.85541	1.20137e-06	5.80598e-05	GO:0005509	probable calcium-binding protein CML15, transcript variant X2
XM_004142840.3	7283.66	3.57734	0.737002	4.8539	1.21054e-06	5.83755e-05	GO:0003700	zinc finger protein ZAT10
XM_004143986.3	3424.84	2.89825	0.597438	4.85113	1.2276e-06	5.90691e-05	GO:0004672	serine/threonine-protein kinase RIPK
XM_004142844.3	65.7894	-9.35263	1.92829	-4.85023	1.23319e-06	5.92092e-05	GO:0005515	F-box/kelch-repeat protein At5g43190
XM_011658157.2	35.3646	-8.45724	1.74573	-4.84454	1.26908e-06	6.08e-05	GO:0005515	protein SET DOMAIN GROUP 41
XM_004150581.3	27.1811	-8.07718	1.66773	-4.84321	1.27757e-06	6.09425e-05	GO:0008422	beta-glucosidase BoGH3B, transcript variant X1
XM_011653610.2	48.1246	-8.90291	1.83814	-4.84344	1.27609e-06	6.09425e-05	GO:0004672	serine/threonine-protein kinase AFC1, transcript variant X1
XM_004143998.3	3438.28	2.37425	0.491102	4.83453	1.33461e-06	6.35263e-05	GO:0005634	protein TIFY 10A
XM_004133761.3	1922.34	2.33845	0.484887	4.82267	1.41651e-06	6.72798e-05	GO:0000976	transcription factor MTB1
XM_011653378.2	116.969	-10.1839	2.11232	-4.82118	1.42714e-06	6.7639e-05	GO:0016020	probable polyamine transporter At1g31830, transcript variant X6
XM_004141037.3	512.858	1.81871	0.377672	4.81558	1.4677e-06	6.94124e-05	GO:0004672	serine/threonine-protein kinase STY13, transcript variant X2
XM_011656699.2	877.68	3.16912	0.658424	4.81319	1.48541e-06	7.00997e-05	GO:0004722	probable protein phosphatase 2C 2
XM_004152491.3	34.6974	-8.43154	1.753	-4.80976	1.51109e-06	7.11597e-05	GO:0004672	LRR receptor-like serine/threonine-protein kinase FEI 2, transcript variant X1
XM_004134065.3	4240.07	2.52859	0.526048	4.80677	1.53391e-06	7.16973e-05	GO:0000103	ATP sulfurylase 1, chloroplastic
XM_004152705.3	32.5406	-8.33901	1.7348	-4.80691	1.5328e-06	7.16973e-05		VQ motif-containing protein 9
XM_011651411.2	71.3768	-9.47051	1.96983	-4.80777	1.5262e-06	7.16973e-05	GO:0000287	inositol-tetrakisphosphate 1-kinase 3, transcript variant X1
XR_004215611.1	31.9435	-8.30983	1.72885	-4.80656	1.53549e-06	7.16973e-05		#N/A
XM_011654332.1	184.34	-6.44604	1.34125	-4.806	1.53982e-06	7.17476e-05		hypothetical protein, transcript variant X2
XM_031881581.1	65.0149	-8.36904	1.74171	-4.80507	1.54699e-06	7.193e-05		glycine-rich cell wall structural protein
XM_004137450.3	28.8746	-8.16544	1.70269	-4.79562	1.62175e-06	7.52479e-05	GO:0006629	uncharacterized LOC101219154, transcript variant X3
XM_004148433.3	67.0123	-9.3795	1.95902	-4.78785	1.68574e-06	7.80529e-05	GO:0000064	mitochondrial carnitine/acylcarnitine carrier-like protein, transcript variant X2
XM_011650631.2	52.0936	-9.01728	1.88385	-4.78662	1.6961e-06	7.83685e-05	GO:0003841	1-acyl-sn-glycerol-3-phosphate acyltransferase BAT2, chloroplastic, transcript variant X1
XM_004135171.3	2045.7	2.4371	0.509937	4.77921	1.75988e-06	8.11455e-05	GO:0005794	probable galacturonosyltransferase-like 9
XM_004152596.3	6815.37	2.53509	0.530759	4.77635	1.78502e-06	8.2133e-05	GO:0005524	endoplasmin homolog
XR_004216451.1	23.3269	-7.85658	1.6469	-4.77053	1.83746e-06	8.43703e-05		#N/A
XM_004136460.3	4805.25	3.411	0.715107	4.76992	1.84297e-06	8.4448e-05	GO:0098542	NDR1/HIN1-like protein 10
XM_031889198.1	37.5634	-8.54591	1.79237	-4.76795	1.86111e-06	8.51025e-05		uncharacterized LOC101222116
XM_031886034.1	34.253	-8.41295	1.76524	-4.76589	1.8802e-06	8.57977e-05	GO:0005515	pentatricopeptide repeat-containing protein At1g11710, mitochondrial
XM_004144756.3	79.5751	-9.62762	2.02104	-4.76371	1.90069e-06	8.65539e-05	GO:0009570	GDSL esterase/lipase At1g09390
NM_001287461.1	1769.12	4.12994	0.867302	4.76182	1.91851e-06	8.70203e-05	GO:0004497	allene oxide synthase
XM_004136443.3	43.5665	-8.75977	1.83959	-4.76179	1.91881e-06	8.70203e-05		uncharacterized LOC101222062, transcript variant X3
XM_004134985.3	41.059	-8.6742	1.8258	-4.75089	2.02523e-06	9.16585e-05	GO:0005794	protein trichome birefringence-like 36
XM_004140118.3	2372.94	4.3886	0.924261	4.74822	2.05212e-06	9.26852e-05	GO:0000932	probable CCR4-associated factor 1 homolog 9
XM_011654267.2	25.8766	-8.00689	1.68793	-4.74361	2.09942e-06	9.4628e-05	GO:0004733	pyridoxine/pyridoxamine 5'-phosphate oxidase 1, chloroplastic, transcript variant X2
XR_004219167.1	29.3384	-8.18729	1.72614	-4.74312	2.10446e-06	9.46623e-05		#N/A
XM_004147114.3	88.6318	-9.78375	2.06301	-4.74247	2.11123e-06	9.47737e-05	GO:0007142	hypothetical protein
XM_004140106.3	35.5096	-8.46448	1.78627	-4.73863	2.15163e-06	9.61962e-05		uncharacterized LOC101216953
XM_031882640.1	24.2825	-7.91649	1.67059	-4.73872	2.15069e-06	9.61962e-05	GO:0004127	UMP-CMP kinase, transcript variant X3
XR_004218694.1	22.2291	-7.78768	1.64419	-4.73649	2.17455e-06	9.70243e-05		#N/A
NM_001280606.1	50.7173	-8.97887	1.89691	-4.73341	2.20781e-06	9.83101e-05	GO:0005576	expansin-A1-like
XM_031884456.1	26.2383	-8.02839	1.6964	-4.7326	2.21659e-06	9.85021e-05	GO:0004392	probable inactive heme oxygenase 2, chloroplastic, transcript variant X6
XM_004145263.3	34.7482	-8.43212	1.78235	-4.73089	2.2354e-06	9.91385e-05	GO:0016567	RING-H2 finger protein ATL63
XM_004153368.3	126.72	-10.2992	2.17764	-4.72954	2.25029e-06	9.9599e-05	GO:0005515	receptor-like protein 6
XM_004142769.3	78.7761	-9.61256	2.0336	-4.72686	2.2802e-06	0.000100721	GO:0016491	probable transmembrane ascorbate ferrireductase 3
NM_001280579.1	5713.35	3.34637	0.708229	4.72498	2.30133e-06	0.00010125		protein EARLY RESPONSIVE TO DEHYDRATION 15-like
XM_004145838.3	22.2674	-7.79097	1.64882	-4.72519	2.29896e-06	0.00010125	GO:0005737	probable methyltransferase PMT18, transcript variant X1
XM_004150486.3	31.0778	-8.2704	1.75082	-4.72372	2.31567e-06	0.000101678	GO:0046872	uncharacterized LOC101209809
XM_011655504.2	35.5849	-8.46604	1.79336	-4.72078	2.34939e-06	0.000102954	GO:0005886	WAT1-related protein At4g08300
XR_004217456.1	34.297	-8.41463	1.78332	-4.71853	2.37554e-06	0.000103893		#N/A
XM_011655740.2	40.7705	-8.66372	1.83777	-4.71427	2.42582e-06	0.000105883		uncharacterized LOC101208512, transcript variant X3
XM_004138841.3	137.758	-10.4198	2.21104	-4.71262	2.44552e-06	0.000106532		uncharacterized LOC101217347
XM_011660361.2	50.1134	-8.96111	1.90226	-4.71077	2.46782e-06	0.000107292	GO:0005515	SNF1-related protein kinase regulatory subunit beta-2, transcript variant X8
XM_011654606.2	27.5204	-8.09523	1.71907	-4.70907	2.48844e-06	0.000107976	GO:0015297	protein DETOXIFICATION 40, transcript variant X1
XR_004215461.1	24.8231	-7.9459	1.68814	-4.70688	2.51534e-06	0.000108929		#N/A
XM_004135833.3	33.8354	-8.39522	1.78425	-4.70517	2.5365e-06	0.00010963	GO:0005737	nudix hydrolase 3
XM_011657601.2	27.2944	-8.0829	1.71865	-4.70306	2.56286e-06	0.000110554	GO:0005227	CSC1-like protein At3g54510
XM_004147671.3	36.8376	-8.51625	1.81526	-4.69147	2.7125e-06	0.000116416		hypothetical protein, transcript variant X1
XM_011651012.2	24.3077	-7.91652	1.68724	-4.69199	2.70564e-06	0.000116416	GO:0004190	aspartic proteinase CDR1
XM_011660234.2	285.548	-7.6583	1.63244	-4.69131	2.71458e-06	0.000116416	GO:0004497	allene oxide synthase, chloroplastic-like, transcript variant X1
XM_011660590.2	1713.75	2.06827	0.441098	4.68892	2.74654e-06	0.000117558		leucine-rich repeat extensin-like protein 3, transcript variant X2
XM_004140213.3	953.183	4.72453	1.00812	4.68646	2.77967e-06	0.000118746	GO:0003677	NAC domain-containing protein 90
XM_011658093.2	60.3191	-9.22735	1.97083	-4.68197	2.8413e-06	0.000121145	GO:0004722	serine/threonine-protein phosphatase PP1 isozyme 4, transcript variant X2
XM_004146958.3	45.0874	-8.80677	1.88205	-4.67934	2.87801e-06	0.000122238	GO:0009733	auxin-responsive protein SAUR23
XM_011650365.2	26.0625	-8.01589	1.71299	-4.67948	2.87597e-06	0.000122238	GO:0000036	palmitoyl-acyl carrier protein thioesterase, chloroplastic, transcript variant X2
XR_968945.2	29.7993	-8.21209	1.75633	-4.67571	2.92939e-06	0.000124181		#N/A
XM_031883337.1	46.5028	-8.85259	1.89409	-4.67379	2.95686e-06	0.000125106		uncharacterized LOC101223062, transcript variant X3
XM_004149350.3	32.9374	-8.35618	1.79236	-4.66212	3.12973e-06	0.000132167		uncharacterized LOC101213859
XR_969264.2	25.2078	-7.9705	1.70978	-4.66172	3.13576e-06	0.000132169		#N/A
XM_004140746.3	2450.32	6.20347	1.33102	4.66068	3.15172e-06	0.000132482	GO:0003677	dehydration-responsive element-binding protein 1A
XM_011651532.2	743.714	-1.07279	0.23021	-4.66006	3.16118e-06	0.000132482		protein MEMO1
XM_011651957.2	39.1492	-8.60506	1.84655	-4.66008	3.16086e-06	0.000132482	GO:0003677	DNA polymerase alpha subunit B, transcript variant X3
XM_004134092.3	950.258	3.83723	0.823803	4.65794	3.19391e-06	0.0001336	GO:0005524	heat shock 70 kDa protein 8, transcript variant X2
XM_004137356.3	78.195	-7.75278	1.66482	-4.65684	3.21102e-06	0.000134062		HVA22-like protein a
XM_004148462.3	87.0218	-9.75613	2.09525	-4.65631	3.21929e-06	0.000134153	GO:0009705	aluminum-activated malate transporter 12
XR_004214984.1	32.5681	-8.33749	1.79122	-4.65465	3.24527e-06	0.000134981		#N/A
XM_004137176.3	1187.54	1.84747	0.397672	4.6457	3.38919e-06	0.000140702	GO:0008460	trifunctional UDP-glucose 4,6-dehydratase/UDP-4-keto-6-deoxy-D-glucose 3,5-epimerase/UDP-4-keto-L-rhamnose-reductase RHM1
XM_004136164.3	28.539	-8.14841	1.75453	-4.6442	3.4139e-06	0.000141462	GO:0005515	uncharacterized LOC101215652
XM_004141126.3	22.6545	-7.81405	1.68306	-4.64276	3.4378e-06	0.000142178	GO:0006596	thermospermine synthase ACAULIS5
XM_004143263.3	52.0776	-9.01698	1.94236	-4.64227	3.44596e-06	0.000142178	GO:0005515	IQ domain-containing protein IQM3
XM_004151919.3	4521.52	3.35356	0.722437	4.642	3.45048e-06	0.000142178	GO:0003700	scarecrow-like protein 21
XM_031880204.1	20.8384	-7.69436	1.65812	-4.64042	3.477e-06	0.000142816	GO:0010052	EPIDERMAL PATTERNING FACTOR-like protein 8
XM_031884869.1	20.8192	-7.69371	1.65802	-4.64031	3.47891e-06	0.000142816		uncharacterized LOC101210375, transcript variant X5
XM_031881157.1	38.2153	-8.56861	1.84701	-4.63919	3.49784e-06	0.000143327	GO:0003723	pentatricopeptide repeat-containing protein At4g39530, transcript variant X5
XM_011659053.2	32.8278	-8.35172	1.80132	-4.63646	3.54434e-06	0.000144963	GO:0004024	alcohol dehydrogenase-like 7, transcript variant X2
XM_031881866.1	25.6258	-7.99141	1.7254	-4.63164	3.62781e-06	0.000148103	GO:0004252	protease Do-like 7, transcript variant X2
XM_004150787.3	36.3946	-8.50044	1.83546	-4.63124	3.63485e-06	0.000148117	GO:0016788	GDSL esterase/lipase At1g09390
XR_004216915.1	22.2828	-7.79037	1.68376	-4.62675	3.71441e-06	0.00015108		#N/A
XM_011655689.2	20.5242	-7.67293	1.65863	-4.62606	3.72694e-06	0.000151311	GO:0008270	uncharacterized LOC101209559, transcript variant X1
XM_004134366.3	27.6966	-8.10501	1.75242	-4.62505	3.74516e-06	0.000151772	GO:0016567	RING-H2 finger protein ATL16
XM_004139418.3	801.611	2.99897	0.648731	4.62284	3.78529e-06	0.000153117	GO:0000398	splicing factor U2af small subunit B, transcript variant X1
XM_011661549.2	3965.02	3.16316	0.684303	4.62245	3.79233e-06	0.000153121	GO:0005524	heat shock cognate protein 80
XM_031885521.1	53.3208	-9.04994	1.96012	-4.61702	3.89281e-06	0.000156892	GO:0000724	DNA repair protein XRCC2 homolog, transcript variant X2
XM_004147651.3	1700.37	3.06212	0.663414	4.6157	3.91774e-06	0.000157609	GO:0006950	zinc finger protein ZAT12
XM_004137021.3	33.1849	-8.36612	1.81314	-4.61415	3.94708e-06	0.0001585	GO:0005515	pentatricopeptide repeat-containing protein At4g11690
NM_001308935.1	29.5683	-8.19871	1.77797	-4.61128	4.002e-06	0.000160414	GO:0000978	floral homeotic protein DEFICIENS
XM_011655368.2	38.5971	-8.5824	1.86219	-4.60877	4.05062e-06	0.000162069	GO:0043248	proteasome assembly chaperone 4, transcript variant X3
XM_031880829.1	22.3001	-7.79182	1.69185	-4.60551	4.11458e-06	0.00016433	GO:0003714	transcriptional corepressor LEUNIG, transcript variant X2
XM_011654708.2	37.7884	-8.55316	1.85947	-4.59978	4.22937e-06	0.00016861	GO:0004672	inactive leucine-rich repeat receptor-like protein kinase CORYNE, transcript variant X1
XM_031882433.1	45.2573	-8.81275	1.91635	-4.59871	4.2511e-06	0.000169171	GO:0016020	phosphoglucan, water dikinase, chloroplastic, transcript variant X3
XM_004139313.3	26.409	-8.03563	1.74764	-4.59798	4.26611e-06	0.000169463	GO:0003723	putative pentatricopeptide repeat-containing protein At3g05240
XM_004147852.3	34.5845	-8.42683	1.83367	-4.59561	4.31478e-06	0.000171089	GO:0000978	hypothetical protein, transcript variant X1
XM_004145202.3	3758.43	4.00054	0.870919	4.59346	4.35949e-06	0.000172551	GO:0004722	probable protein phosphatase 2C 25
XM_031890149.1	1036.67	-13.3311	2.90281	-4.59249	4.37984e-06	0.000173047	GO:0000398	ubiquitin-like protein 5, transcript variant X2
XM_011656073.2	33.7638	-8.38938	1.82724	-4.59128	4.40529e-06	0.000173742		uncharacterized LOC105435371
XM_004137626.3	27.2076	-8.07958	1.76049	-4.58939	4.44549e-06	0.000175015	GO:0004672	probable LRR receptor-like serine/threonine-protein kinase IRK
XR_004214448.1	80.4012	-9.64228	2.10198	-4.58724	4.49135e-06	0.000176505		#N/A
XM_004147092.3	1052.79	4.4182	0.963343	4.58632	4.51129e-06	0.000176974	GO:0016020	glycosyltransferase BC10
XM_004141900.3	30.3112	-8.23454	1.79605	-4.58479	4.54435e-06	0.000177955		uncharacterized LOC101203564
NM_001308877.1	88.0393	-9.77365	2.13315	-4.5818	4.60983e-06	0.000180084		BAHD acyltransferase At5g47980-like
XM_011651685.2	54.7723	-9.08972	1.98398	-4.58157	4.61503e-06	0.000180084	GO:0000796	condensin complex subunit 2
XM_004145529.3	907.46	-2.27361	0.498049	-4.56503	4.99415e-06	0.000194453	GO:0004601	peroxidase 46
XM_031883356.1	23.8151	-7.88754	1.72792	-4.56475	5.00087e-06	0.000194453		uncharacterized LOC101207731, transcript variant X4
XM_011654238.2	25.1502	-7.96657	1.74692	-4.56034	5.107e-06	0.000198231		trihelix transcription factor ASR3, transcript variant X2
XM_004139857.3	34.8065	-8.43609	1.85017	-4.55963	5.12449e-06	0.000198407	GO:0003723	ribosomal RNA large subunit methyltransferase I, transcript variant X1
XM_004151966.3	81.1646	-8.69254	1.9065	-4.55942	5.12952e-06	0.000198407	GO:0030570	probable pectate lyase 8
XM_011653393.2	59.0626	-7.34413	1.61148	-4.55739	5.17925e-06	0.000199981		probable plastid-lipid-associated protein 10, chloroplastic, transcript variant X4
XR_969777.2	37.2915	-8.53415	1.87281	-4.55688	5.19202e-06	0.000200124		#N/A
XM_031882251.1	111.824	2.85306	0.626318	4.5553	5.23115e-06	0.000201281	GO:0000289	carbon catabolite repressor protein 4 homolog 1, transcript variant X1
XM_004143952.3	19.8019	-7.62154	1.67449	-4.55155	5.32517e-06	0.000204542	GO:0016020	uncharacterized LOC101220997
XM_011659563.2	1412.7	4.20198	0.923648	4.54933	5.38177e-06	0.000206357	GO:0004672	mitogen-activated protein kinase kinase kinase 17
XM_011651338.2	45.229	-8.81142	1.93749	-4.54785	5.4198e-06	0.000207373	GO:0009690	cytokinin dehydrogenase 5
XM_031886709.1	26.6598	-8.05141	1.77049	-4.54756	5.42704e-06	0.000207373	GO:0004497	cytochrome P450 CYP736A12-like
XM_031882675.1	22.5527	-7.81005	1.71864	-4.54432	5.51118e-06	0.000210224		uncharacterized LOC101220350, transcript variant X2
XM_011661700.2	35.7465	-8.47224	1.86462	-4.54368	5.52802e-06	0.000210503	GO:0003700	WRKY transcription factor 72A, transcript variant X2
XM_004138006.3	1838.28	4.66798	1.02749	4.54307	5.54405e-06	0.00021075	GO:0005509	putative calcium-binding protein CML19
XM_011660316.2	19.6736	-7.61214	1.67633	-4.54096	5.59997e-06	0.00021251	GO:0004672	PTI1-like tyrosine-protein kinase 1
XM_031880433.1	28.2713	-8.13466	1.79384	-4.53479	5.76615e-06	0.000218441		uncharacterized LOC101222016, transcript variant X3
XM_011661886.2	22.3556	-7.79644	1.72043	-4.53167	5.85181e-06	0.000221307	GO:0046983	uncharacterized LOC105436349
XM_004134506.3	21.2963	-7.7247	1.70491	-4.53087	5.87421e-06	0.000221396	GO:0016491	berberine bridge enzyme-like 15
XM_004138913.3	25.994	-7.04037	1.55377	-4.53116	5.866e-06	0.000221396		PLASMODESMATA CALLOSE-BINDING PROTEIN 3
XM_031882898.1	26.775	-8.05537	1.78198	-4.52047	6.17019e-06	0.000232155	GO:0010181	peroxisomal (S)-2-hydroxy-acid oxidase GLO4, transcript variant X3
XM_031886449.1	30.283	-8.23236	1.82178	-4.51885	6.21777e-06	0.000233338		uncharacterized LOC105435613, transcript variant X2
XR_968815.2	27.4972	-8.09533	1.79153	-4.51868	6.22278e-06	0.000233338		#N/A
XM_011652965.2	36.0435	-8.48354	1.8797	-4.51324	6.38434e-06	0.000238991		uncharacterized LOC101222031, transcript variant X1
XR_004216301.1	110.677	2.29423	0.508603	4.51084	6.45703e-06	0.000241303		#N/A
XM_004137400.3	527.977	-2.51739	0.558825	-4.50478	6.64404e-06	0.000247872	GO:0003677	squamosa promoter-binding-like protein 6, transcript variant X1
XM_011653646.2	30.6267	-8.25158	1.8329	-4.50191	6.73442e-06	0.00025082	GO:0008356	uncharacterized LOC105434959, transcript variant X1
XM_004145024.3	20.1199	-7.6441	1.69856	-4.50034	6.78454e-06	0.000252262	GO:0016567	E3 ubiquitin-protein ligase PUB23
XM_004143885.3	877.644	7.39156	1.64258	4.49997	6.79639e-06	0.000252278	GO:0003677	dehydration-responsive element-binding protein 1E
XM_011661298.2	57.9199	-9.16976	2.03816	-4.49904	6.82603e-06	0.000252953	GO:0004021	alanine aminotransferase 1, mitochondrial, transcript variant X2
XM_004137993.3	1149.98	-2.10651	0.468341	-4.49782	6.86545e-06	0.000253987		uncharacterized LOC101212373
XM_004152012.3	75.8874	-9.55979	2.1261	-4.4964	6.91133e-06	0.000255257	GO:0007142	eisosome protein SEG2
XM_004143837.3	37.2596	-8.53183	1.90381	-4.48144	7.41394e-06	0.000272907	GO:0032436	DET1- and DDB1-associated protein 1, transcript variant X1
XM_031883955.1	35.7952	-8.47547	1.89117	-4.4816	7.40868e-06	0.000272907	GO:0003723	uncharacterized LOC101216754, transcript variant X2
XM_004143322.3	23.0354	-7.84078	1.75102	-4.47783	7.54073e-06	0.000277113	GO:0003723	pentatricopeptide repeat-containing protein At5g03800
XR_969550.2	24.5486	-7.93233	1.7733	-4.47321	7.70552e-06	0.000282698		#N/A
XR_970053.2	22.5854	-7.81154	1.74686	-4.47177	7.75752e-06	0.000284134		#N/A
XM_011656288.2	696.166	2.21421	0.495322	4.47025	7.81284e-06	0.000285686	GO:0098869	protein RESPONSE TO LOW SULFUR 2
XM_004150912.3	93.6363	-9.86262	2.2068	-4.46918	7.85183e-06	0.000286637	GO:0006633	3-ketoacyl-CoA synthase 19
XM_031880905.1	45.6065	-7.85669	1.75831	-4.46833	7.88341e-06	0.000287315		HVA22-like protein i, transcript variant X2
XM_011661359.2	25.4765	-7.98289	1.78733	-4.46638	7.9556e-06	0.000289469	GO:0003700	transcription factor bHLH87, transcript variant X2
XM_031886159.1	37.6622	-8.54697	1.91444	-4.46447	8.02687e-06	0.000291581	GO:0015020	beta-glucuronosyltransferase GlcAT14A, transcript variant X2
XM_004145463.3	34.7721	-8.43465	1.89096	-4.4605	8.17671e-06	0.000296537	GO:0005759	uncharacterized protein At2g39795, mitochondrial
XM_004144006.3	20.1084	-7.64442	1.71621	-4.45425	8.4187e-06	0.000304812	GO:0030599	putative pectinesterase 63
XM_004135374.3	18.938	-7.55711	1.69766	-4.45148	8.52818e-06	0.000308271	GO:0016209	uncharacterized LOC101217484
XM_004138352.3	73.3878	-9.51023	2.13706	-4.45015	8.58089e-06	0.000309164	GO:0004601	peroxidase P7
XM_004145556.3	21.4208	-7.73316	1.73767	-4.4503	8.5751e-06	0.000309164	GO:0016020	probable inorganic phosphate transporter 1-9
XR_004214152.1	27.2881	-8.08507	1.81765	-4.44809	8.66363e-06	0.000311637		#N/A
XM_011657024.2	20.5777	-7.67777	1.72693	-4.44591	8.75215e-06	0.000314309	GO:0005515	pentatricopeptide repeat-containing protein At5g61400, transcript variant X3
XM_031888680.1	24.248	-7.91332	1.7802	-4.44519	8.78135e-06	0.000314846	GO:0005515	putative disease resistance protein RGA3
XM_011658960.2	27.3747	-8.08859	1.82002	-4.44423	8.82071e-06	0.000315744	GO:0005789	chaperone protein dnaJ 49, transcript variant X4
XM_031886019.1	52.1058	-9.01755	2.02936	-4.44354	8.84893e-06	0.000316242	GO:0003779	protein NETWORKED 4A
XR_004217156.1	31.9841	-8.31116	1.87345	-4.43628	9.15274e-06	0.000326571		#N/A
XM_004143384.3	447.982	2.91253	0.656896	4.43378	9.2596e-06	0.000329024		hypothetical protein
XM_004150065.3	20.4244	-7.66647	1.72892	-4.43427	9.23869e-06	0.000329024		uncharacterized LOC101217774
XR_004217408.1	31.3325	-8.28323	1.86827	-4.43363	9.26617e-06	0.000329024		#N/A
XM_011661978.2	24.7441	-6.97379	1.57414	-4.43022	9.41381e-06	0.000333729	GO:0003723	pentatricopeptide repeat-containing protein At3g26782, mitochondrial
XM_004138473.3	55.4979	-8.13994	1.83877	-4.42683	9.56275e-06	0.000338466	GO:0005515	uncharacterized LOC101206506
XR_969970.2	24.3653	-7.9195	1.78919	-4.42631	9.58576e-06	0.000338738		#N/A
XM_011658106.2	39.4402	-8.61588	1.94924	-4.42013	9.86414e-06	0.000348018		hypothetical protein, transcript variant X3
XR_004218287.1	28.1326	-8.12919	1.84029	-4.41734	9.99207e-06	0.00035197		#N/A
XM_004136221.3	19.4074	-7.59106	1.7194	-4.41495	1.01032e-05	0.000354751	GO:0005886	blue copper protein, transcript variant X1
XM_004148424.3	71.0735	-9.4653	2.14377	-4.41526	1.00889e-05	0.000354751	GO:0000287	terpene synthase 10, transcript variant X1
XM_011657749.2	20.1716	-7.64889	1.73278	-4.41424	1.01367e-05	0.000355364	GO:0052861	putative endo-1,3(4)-beta-glucanase 2
XR_004217604.1	31.0761	-8.26962	1.87398	-4.41287	1.02007e-05	0.000357041		#N/A
XM_031886300.1	19.0759	-7.5682	1.71651	-4.40906	1.03821e-05	0.000362816		uncharacterized LOC116404092
XM_011653729.2	1258.47	3.27702	0.743471	4.40773	1.04457e-05	0.000364462	GO:0098542	NDR1/HIN1-like protein 10
XM_011656818.2	34.4071	-8.4184	1.91097	-4.40531	1.05633e-05	0.000367982	GO:0004386	probable helicase MAGATAMA 3
XM_031884471.1	23.6144	-7.87448	1.79018	-4.39872	1.08893e-05	0.000378743	GO:0004175	carboxyl-terminal-processing peptidase 3, chloroplastic, transcript variant X3
XM_011660919.2	34.2955	-8.41447	1.91494	-4.39411	1.11229e-05	0.000386257	GO:0003697	SOS response-associated protein YobE, transcript variant X2
XM_004150343.3	26.1225	-7.04829	1.60565	-4.38967	1.13523e-05	0.000393604	GO:0005515	plant intracellular Ras-group-related LRR protein 6
XM_031882668.1	30.1056	-8.22692	1.87463	-4.38856	1.14102e-05	0.000394994	GO:0004439	type IV inositol polyphosphate 5-phosphatase 7, transcript variant X2
XM_004143339.3	29.7693	-8.20964	1.87106	-4.38771	1.14552e-05	0.000395932	GO:0003677	NAC domain-containing protein 90
XM_004144517.3	438.845	2.34342	0.53431	4.38588	1.15519e-05	0.000397492	GO:0004672	probable L-type lectin-domain containing receptor kinase S.5, transcript variant X1
XM_004147351.3	35.1968	-8.44921	1.92634	-4.38614	1.1538e-05	0.000397492		membrane protein PM19L
XM_031888433.1	18.8136	-7.54607	1.72056	-4.38583	1.15544e-05	0.000397492	GO:0004650	polygalacturonase QRT2, transcript variant X1
XM_011660158.1	296.132	4.24134	0.967446	4.38406	1.16487e-05	0.000400115	GO:0005515	probable F-box protein At2g36090
XM_004141189.3	37.3828	-8.539	1.94874	-4.3818	1.17702e-05	0.00040366	GO:0005886	lysine histidine transporter-like 8
XM_004140871.3	83.2414	-9.69306	2.21252	-4.381	1.18134e-05	0.000404511	GO:0004672	probable inactive leucine-rich repeat receptor-like protein kinase At3g03770
XM_011659168.2	58.3296	-9.17916	2.09594	-4.37949	1.18957e-05	0.000406701		uncharacterized LOC101211274, transcript variant X3
XM_011661091.2	33.6437	-8.3871	1.91605	-4.37729	1.20163e-05	0.000410188	GO:0000727	DNA replication licensing factor MCM7
XM_031885469.1	47.9219	-8.89656	2.03276	-4.37659	1.20552e-05	0.00041088	GO:0005516	uncharacterized LOC101213671, transcript variant X1
XM_011653435.2	68.237	-9.40658	2.15065	-4.37383	1.22083e-05	0.000415459	GO:0005524	growth-regulating factor 5, transcript variant X3
XM_031889097.1	25.4303	-7.98235	1.82961	-4.36286	1.28373e-05	0.000436192	GO:0003723	pentatricopeptide repeat-containing protein At3g02330, mitochondrial, transcript variant X4
XM_004143010.3	1197.98	3.63074	0.832461	4.36145	1.29205e-05	0.000438225		sufE-like protein 2, chloroplastic
XR_004219423.1	29.011	-8.17024	1.8734	-4.36117	1.29368e-05	0.000438225		#N/A
XM_004134644.3	19.984	-7.63314	1.75066	-4.36015	1.29975e-05	0.000439606	GO:0005739	protein NUCLEAR FUSION DEFECTIVE 6, chloroplastic/mitochondrial, transcript variant X12
XM_004146154.3	26.9056	-8.06146	1.84934	-4.3591	1.30601e-05	0.000441047	GO:0000976	transcription factor MYC3, transcript variant X2
XM_031888081.1	75.6992	-9.55591	2.19264	-4.35818	1.3115e-05	0.000442227		stem-specific protein TSJT1, transcript variant X2
XM_004147576.3	18.9363	-7.55537	1.73628	-4.35148	1.35225e-05	0.00045527	GO:0005739	1-Cys peroxiredoxin A
XM_004134866.3	19.8785	-7.62697	1.75334	-4.34997	1.36159e-05	0.000457718		uncharacterized LOC101215259
XM_011653239.2	155.344	-10.593	2.44082	-4.33993	1.42527e-05	0.000478398		titin homolog
XM_004142208.3	33.2993	-8.37202	1.93051	-4.33669	1.44645e-05	0.000484376	GO:0008194	UDP-glucosyltransferase 29
XR_004216443.1	22.9284	-7.83329	1.80635	-4.33653	1.44747e-05	0.000484376		#N/A
XM_004144742.3	18.7868	-7.54494	1.74119	-4.33321	1.46949e-05	0.000491001		uncharacterized LOC101214084
XM_031882939.1	25.5147	-7.98665	1.84605	-4.32635	1.51598e-05	0.000505007	GO:0005515	BTB/POZ and MATH domain-containing protein 2, transcript variant X2
XR_969389.2	28.3183	-8.13852	1.88115	-4.32636	1.51594e-05	0.000505007		#N/A
XM_011655853.2	26.532	-8.04227	1.85948	-4.32502	1.52519e-05	0.00050731	GO:0004185	serine carboxypeptidase-like 1, transcript variant X2
XR_968895.2	18.9841	-7.55869	1.75106	-4.31664	1.58423e-05	0.000526156		#N/A
XM_004137095.3	20.5699	-7.67755	1.77928	-4.31498	1.59615e-05	0.000528523	GO:0005737	rhamnogalacturonan I rhamnosyltransferase 1
XM_011652141.2	22.6559	-7.81652	1.81138	-4.31523	1.5944e-05	0.000528523	GO:0004497	cytochrome P450 87A3, transcript variant X3
XM_011651747.2	912.341	1.98396	0.460227	4.31082	1.62653e-05	0.000537776	GO:0031965	transmembrane protein 18
XM_004145085.3	20.1295	-7.64589	1.774	-4.30998	1.63272e-05	0.000539019	GO:0005313	cationic amino acid transporter 5
XM_004134788.3	581.155	-1.70719	0.396207	-4.30884	1.64115e-05	0.000540991		UPF0548 protein At2g17695, transcript variant X1
XM_004135952.3	1890.43	2.40929	0.559231	4.30821	1.6458e-05	0.000541715	GO:0006457	dnaJ protein ERDJ3B
XM_031883691.1	27.7307	-8.10645	1.88266	-4.30584	1.66351e-05	0.00054673		GDSL esterase/lipase At4g10955, transcript variant X2
XM_004148720.3	37.0666	-8.52406	1.98043	-4.30415	1.67625e-05	0.000549283		fasciclin-like arabinogalactan protein 12
XM_011660799.2	20.8997	-7.69779	1.78843	-4.30421	1.67581e-05	0.000549283	GO:0003676	DEAD-box ATP-dependent RNA helicase 39, transcript variant X2
XM_031888095.1	35.0032	-8.44132	1.96329	-4.29958	1.71124e-05	0.000559917	GO:0005524	DNA mismatch repair protein MLH1, transcript variant X8
XM_004134346.3	27.1659	-8.0775	1.88118	-4.29385	1.756e-05	0.000573532	GO:0016020	probable folate-biopterin transporter 9, chloroplastic, transcript variant X1
XM_004137528.3	1800.81	3.30611	0.770011	4.29359	1.75804e-05	0.000573532	GO:0005515	BTB/POZ and TAZ domain-containing protein 1
XM_004148736.3	32.8013	-8.34889	1.94736	-4.28729	1.80863e-05	0.000589164	GO:0016788	GDSL esterase/lipase At5g45960
XM_004140205.3	43.4611	-8.75614	2.04343	-4.28502	1.82725e-05	0.000594353	GO:0006355	transcription factor PAR2
XR_970014.2	59.8261	-9.21558	2.15103	-4.28426	1.83346e-05	0.000595497		#N/A
XM_004136291.3	53.8441	-9.06376	2.11877	-4.27784	1.88713e-05	0.000610575		uncharacterized LOC101204764
XM_004144748.3	84.1904	-9.70922	2.26972	-4.27772	1.88818e-05	0.000610575	GO:0005737	leucine aminopeptidase 2, chloroplastic
XM_011655405.2	31.4925	-8.29182	1.93821	-4.27809	1.88505e-05	0.000610575	GO:0005615	macrophage migration inhibitory factor homolog, transcript variant X1
XM_004142445.3	33.3576	-8.37182	1.95753	-4.27672	1.89666e-05	0.00061242	GO:0008080	probable acetyltransferase NATA1-like
XR_969329.2	17.2485	-7.42097	1.737	-4.27229	1.9348e-05	0.000623824		#N/A
XM_031883408.1	73.2591	2.4496	0.573463	4.2716	1.94076e-05	0.000624833	GO:0006813	putative ion channel POLLUX-like 2, transcript variant X3
XM_004152988.3	44.1109	-8.7774	2.05863	-4.26371	2.01059e-05	0.000645988		uncharacterized LOC101209494
XR_968913.2	30.4433	-8.24253	1.93327	-4.26352	2.01231e-05	0.000645988		#N/A
XM_004143445.3	113.645	-10.1422	2.37929	-4.26268	2.01988e-05	0.000647475		uncharacterized LOC101215210
XM_004147763.3	42.9558	-8.73915	2.05321	-4.25633	2.07813e-05	0.000665183		uncharacterized LOC101210293
XM_004150140.3	23.3231	-7.85557	1.84687	-4.25345	2.10503e-05	0.000672819	GO:0005886	uncharacterized LOC101219035
XR_004216993.1	47.4824	-8.88359	2.08891	-4.25273	2.11181e-05	0.000674008		#N/A
XM_004136514.3	2051.24	2.10729	0.495769	4.25055	2.1325e-05	0.000679631	GO:0001671	activator of 90 kDa heat shock protein ATPase homolog 1
XM_031885057.1	19.4861	-7.59603	1.78897	-4.24605	2.17576e-05	0.000692417		uncharacterized lipoprotein syc1174_c, transcript variant X3
XM_004140305.3	90.8958	-9.81993	2.31299	-4.24555	2.18056e-05	0.000692947		uncharacterized protein At1g65710
XM_031883487.1	16.4936	-7.35766	1.73322	-4.24509	2.18503e-05	0.000693369	GO:0008194	UDP-glycosyltransferase 89A2
XM_031881516.1	19.6851	-7.61341	1.79393	-4.24399	2.19578e-05	0.00069578	GO:0005515	linoleate 9S-lipoxygenase 6
XM_004135573.3	34.4183	-8.41801	1.98403	-4.24288	2.20669e-05	0.000698237		uncharacterized GPI-anchored protein At5g19250
XM_031889875.1	55.2601	-9.10083	2.1486	-4.2357	2.27843e-05	0.000719905		uncharacterized LOC105436330, transcript variant X3
XM_004146082.3	37.2792	-8.53492	2.0153	-4.23506	2.28486e-05	0.000720907	GO:0005737	2-keto-3-deoxy-L-rhamnonate aldolase
XR_004215154.1	27.3011	-8.08593	1.91023	-4.23296	2.30637e-05	0.000726653		#N/A
XM_011659723.2	43.5503	-8.75866	2.06951	-4.23224	2.31375e-05	0.000727941	GO:0008757	salicylate carboxymethyltransferase
XM_004139520.3	40.0264	-8.63692	2.04194	-4.22975	2.33946e-05	0.000734984	GO:0010345	fatty acyl-CoA reductase 3
XM_004136269.3	45.0144	-8.80677	2.08278	-4.22838	2.35377e-05	0.000737729	GO:0000724	replication protein A 32 kDa subunit A
XR_004216815.1	39.6928	-8.62377	2.03955	-4.22828	2.35488e-05	0.000737729		#N/A
XM_004135180.3	4042.95	-3.77834	0.893988	-4.22639	2.37468e-05	0.000742879	GO:0004864	MLP-like protein 423
XM_004143193.3	30.9899	-8.26549	1.95637	-4.22491	2.39039e-05	0.000746735		fasciclin-like arabinogalactan protein 11
XM_011653120.2	16.9342	-7.39642	1.75086	-4.22445	2.39529e-05	0.000747208		uncharacterized LOC101209888
XM_011653892.2	28.8814	-8.16702	1.93567	-4.21922	2.45152e-05	0.00076367	GO:0003777	kinesin-like protein KIN-7O, transcript variant X2
XM_004134451.3	34.0105	-8.40038	1.9922	-4.21664	2.47968e-05	0.000771355		transcription factor MYB8
XR_004215649.1	19.7926	-7.61844	1.80837	-4.21288	2.52131e-05	0.000783202		#N/A
XM_004135468.3	17.7887	-7.46672	1.77258	-4.21236	2.52717e-05	0.000783919	GO:0004467	4-coumarate--CoA ligase-like 1
XM_004150558.3	34.8058	-8.43329	2.00225	-4.21191	2.5322e-05	0.00078438	GO:0004601	peroxidase P7
XR_004219071.1	19.4837	-7.59934	1.80602	-4.20779	2.57881e-05	0.000797698		#N/A
XM_004142906.3	27.4593	-8.09161	1.92358	-4.20654	2.59316e-05	0.000801013	GO:0000160	two-component response regulator ARR11
XM_031883784.1	20.9492	-7.70314	1.83206	-4.20462	2.61516e-05	0.000806681	GO:0004842	E3 ubiquitin-protein ligase BIG BROTHER, transcript variant X6
XM_004149172.3	110.724	-10.1046	2.40405	-4.20316	2.63209e-05	0.000810772		uncharacterized LOC101208663
XM_004140999.3	34.0314	-8.40307	2.00129	-4.19883	2.68299e-05	0.000824152	GO:0004623	probable phospholipase A2 homolog 1, transcript variant X1
XM_004147061.3	27.7535	-8.10945	1.93123	-4.19912	2.6796e-05	0.000824152	GO:0016491	clavaminate synthase-like protein At3g21360
XM_031890102.1	930.391	12.5975	3.00106	4.19767	2.6967e-05	0.000827212	GO:0004672	CBL-interacting protein kinase 2-like
XM_011661540.2	182.893	-7.1818	1.71351	-4.19128	2.77381e-05	0.000849687	GO:0004514	nicotinate-nucleotide pyrophosphorylase [carboxylating], chloroplastic, transcript variant X1
XR_004218490.1	51.0072	-8.98526	2.14499	-4.18896	2.80235e-05	0.000857241		#N/A
XM_031888575.1	15.8979	-7.30441	1.74391	-4.18853	2.80773e-05	0.000857698	GO:0000228	meiotic recombination protein SPO11-1-like, transcript variant X5
XM_004135767.3	16.5012	-6.38259	1.52395	-4.18818	2.81203e-05	0.000857824	GO:0008610	probable acyl-[acyl-carrier-protein]--UDP-N-acetylglucosamine O-acyltransferase, mitochondrial, transcript variant X2
XM_004141393.3	16.055	-7.31851	1.74864	-4.18527	2.84828e-05	0.000867684	GO:0003723	hypothetical protein, transcript variant X1
XM_004140754.3	1677.75	4.67121	1.11651	4.18377	2.8672e-05	0.000872245	GO:0003677	ethylene-responsive transcription factor ERF109
XM_004139588.3	4602.76	2.30647	0.5515	4.18217	2.88736e-05	0.00087717	GO:0008233	desumoylating isopeptidase 1
XM_011657609.2	16.4956	-7.35692	1.76062	-4.1786	2.93305e-05	0.000889826	GO:0005096	probable ADP-ribosylation factor GTPase-activating protein AGD11, transcript variant X4
XM_004142850.3	214.734	1.66593	0.398728	4.1781	2.93951e-05	0.000890561	GO:0022900	NADH dehydrogenase [ubiquinone] iron-sulfur protein 4, mitochondrial
XR_969271.2	16.325	-7.34352	1.75782	-4.17763	2.94568e-05	0.00089121		#N/A
XM_031889100.1	122.285	-6.7795	1.6243	-4.17381	2.99554e-05	0.000905053		uncharacterized LOC101223105, transcript variant X2
XM_004141111.3	20.693	-7.6825	1.84178	-4.17123	3.02956e-05	0.000914083	GO:0009734	protein BIG GRAIN 1-like B
XM_031882093.1	17.0628	-7.40511	1.77703	-4.16712	3.08474e-05	0.000929463		uncharacterized mitochondrial protein AtMg00810-like
XR_004214863.1	22.2632	-7.79129	1.87041	-4.16556	3.10596e-05	0.00093458		#N/A
XM_004148407.3	20.4647	-7.67008	1.84148	-4.16516	3.11133e-05	0.000934924	GO:0003700	probable WRKY transcription factor 13, transcript variant X1
XM_031887166.1	20.9552	-7.7036	1.85003	-4.16404	3.12662e-05	0.000938242	GO:0003676	uncharacterized LOC116404533
XR_004219360.1	1411.15	-8.35551	2.00786	-4.1614	3.16301e-05	0.000947872		#N/A
XM_011655531.2	24.8994	-7.9509	1.91157	-4.15936	3.19142e-05	0.000955091	GO:0004462	lactoylglutathione lyase, transcript variant X3
NM_001287209.1	516.419	3.47281	0.835035	4.15888	3.19814e-05	0.000955808		glutaredoxin-C9-like
XM_004143307.3	43.5665	-8.75734	2.10707	-4.15617	3.23629e-05	0.0009659	GO:0005249	protein CNGC15b
XM_031889924.1	23.8193	-7.88739	1.8981	-4.15541	3.2471e-05	0.00096782	GO:0004471	NAD-dependent malic enzyme 59 kDa isoform, mitochondrial-like, transcript variant X6
XM_011653175.2	6724.92	-2.83323	0.682619	-4.15053	3.31708e-05	0.000987345	GO:0016788	GDSL esterase/lipase APG
XM_031885403.1	21.5281	-6.76698	1.63134	-4.14811	3.35233e-05	0.000996495	GO:0006355	zinc finger protein ZAT9, transcript variant X1
XM_011650371.2	19.2558	-7.58163	1.82807	-4.14733	3.36373e-05	0.000998539	GO:0005457	GDP-fucose transporter 1
XM_031881843.1	18.8707	-7.55312	1.82464	-4.13951	3.48052e-05	0.00103182	GO:0005524	ABC transporter C family member 13, transcript variant X6
XM_011650583.2	17.0934	-7.40771	1.79225	-4.13318	3.57772e-05	0.00105922	GO:0003700	transcription factor PIF3, transcript variant X3
XR_004214205.1	22.6483	-7.81656	1.89273	-4.12978	3.63106e-05	0.00107357		#N/A
XM_004144116.3	17.6831	-7.45942	1.80647	-4.12928	3.639e-05	0.00107448	GO:0005743	ubiquinone biosynthesis protein COQ4 homolog, mitochondrial, transcript variant X2
XM_031882680.1	29032.9	3.893	0.943401	4.12656	3.68232e-05	0.00108582		cylicin-2, transcript variant X2
XM_004142561.3	4522.32	2.05093	0.497151	4.12537	3.70143e-05	0.00109	GO:0003677	ethylene-responsive transcription factor RAP2-13
XM_004152405.3	238.301	-8.45934	2.05099	-4.12451	3.71524e-05	0.00109261	GO:0005515	pentatricopeptide repeat-containing protein At1g74850, chloroplastic, transcript variant X1
XM_004149400.3	21.3533	-7.73161	1.87641	-4.12043	3.78173e-05	0.00111068		reticulon-like protein B1
XM_004146122.3	610.754	1.35756	0.329629	4.11844	3.81439e-05	0.00111879	GO:0004648	phosphoserine aminotransferase 2, chloroplastic
XM_004145370.3	55.0667	-9.09565	2.20917	-4.11722	3.83466e-05	0.00112324	GO:0005515	auxin-induced protein AUX28
XM_011659617.2	489.132	7.79159	1.89385	4.11414	3.88619e-05	0.00113683	GO:0046983	transcription factor bHLH19
XM_004140188.3	328.041	-1.9128	0.465471	-4.10939	3.96709e-05	0.00115896	GO:0005515	F-box protein CPR1
XM_004140757.3	22.5467	-6.83715	1.66545	-4.10529	4.03807e-05	0.00117813	GO:0006629	PI-PLC X domain-containing protein At5g67130
XM_011650612.2	27.848	-8.11137	1.97632	-4.10429	4.05567e-05	0.00118171	GO:0005515	UBX domain-containing protein 1, transcript variant X3
XM_004150793.3	8938.77	3.34881	0.816192	4.10297	4.07882e-05	0.00118547	GO:0005634	nudix hydrolase 17, mitochondrial
XM_031883193.1	16.8673	-7.388	1.80079	-4.10264	4.08469e-05	0.00118547	GO:0000150	meiotic recombination protein DMC1 homolog, transcript variant X1
XR_969441.2	360.859	2.59251	0.631912	4.10264	4.08457e-05	0.00118547		#N/A
XM_031885492.1	16.6796	-7.3719	1.79806	-4.09992	4.13301e-05	0.00119635	GO:0005739	NADH dehydrogenase [ubiquinone] 1 beta subcomplex subunit 7-like, transcript variant X1
XM_031885971.1	16.6796	-7.3719	1.79806	-4.09992	4.13301e-05	0.00119635	GO:0005739	NADH dehydrogenase [ubiquinone] 1 beta subcomplex subunit 7, transcript variant X1
XM_011655882.2	218.372	-11.0842	2.70592	-4.09627	4.19862e-05	0.00121375	GO:0000413	peptidyl-prolyl cis-trans isomerase CYP57, transcript variant X1
XM_031885039.1	15.2561	-7.24483	1.7719	-4.08873	4.33741e-05	0.0012506		uncharacterized LOC101221543, transcript variant X1
XM_031886457.1	19.1197	-7.5721	1.85193	-4.08877	4.3366e-05	0.0012506	GO:0000184	mRNA-decapping enzyme subunit 2, transcript variant X2
XM_004152240.3	17.6429	-7.45517	1.82402	-4.08721	4.36587e-05	0.00125716		uncharacterized LOC101215879
XM_004149260.3	34.0886	-7.43648	1.81965	-4.08677	4.37427e-05	0.00125794		uncharacterized LOC101210213
XR_004214371.1	24.0145	-7.89825	1.93325	-4.08549	4.39845e-05	0.00126325		#N/A
XM_011655962.2	479.986	2.12418	0.520127	4.08397	4.42734e-05	0.0012699	GO:0005515	BTB/POZ domain-containing protein At2g30600, transcript variant X2
XM_004135582.3	23.6806	-7.88076	1.93017	-4.08293	4.44722e-05	0.00127395	GO:0000978	transcription factor bHLH96
XM_011651094.2	20.4952	-7.67138	1.87928	-4.0821	4.46312e-05	0.00127685	GO:0005634	protein MKS1
XM_004152344.3	1286.92	-2.17025	0.531736	-4.08144	4.47569e-05	0.00127878	GO:0001676	peroxisomal acyl-coenzyme A oxidase 1
XR_004217856.1	21.946	-7.76722	1.90387	-4.07969	4.50951e-05	0.00128678		#N/A
XM_031884365.1	19.2869	-7.58269	1.86049	-4.07565	4.58867e-05	0.00130588	GO:0006353	hypothetical protein
XM_031886120.1	15.1871	-7.23919	1.77633	-4.07537	4.59418e-05	0.00130588	GO:0004499	flavin-containing monooxygenase FMO GS-OX-like 8
XM_031888643.1	37.7845	-8.55352	2.09878	-4.07547	4.59224e-05	0.00130588	GO:0000145	exocyst complex component EXO70E2, transcript variant X2
XM_004136074.3	29.3756	-8.19149	2.01021	-4.07494	4.60263e-05	0.0013066	GO:0006885	cation/H(+) antiporter 28, transcript variant X2
XM_031886731.1	18.8056	-7.54833	1.85535	-4.06842	4.73321e-05	0.00134195		uncharacterized LOC101222329, transcript variant X1
XM_004140583.3	28.8699	-8.16611	2.00892	-4.06492	4.80481e-05	0.00135876		uncharacterized LOC101220435
XM_004151809.3	42.7595	-8.73255	2.1482	-4.06505	4.80219e-05	0.00135876	GO:0016747	benzyl alcohol O-benzoyltransferase
XM_004140962.3	25.0159	-7.95991	1.95885	-4.06357	4.83281e-05	0.00136493		uncharacterized LOC101214313
XM_011656716.2	20.6184	-7.67727	1.8896	-4.06291	4.84656e-05	0.00136706	GO:0005524	SNF2 domain-containing protein CLASSY 1, transcript variant X2
XM_031889675.1	20.3227	-7.65998	1.88565	-4.06225	4.86013e-05	0.00136914	GO:0004553	endoglucanase 9-like
XM_004141729.3	4641.24	2.01059	0.49511	4.06089	4.88866e-05	0.00137232	GO:0005524	heat shock 70 kDa protein 15
XM_004145793.3	3388.71	2.9942	0.737232	4.06141	4.8778e-05	0.00137232	GO:0016567	U-box domain-containing protein 21
XM_011654565.2	33.3306	-7.40102	1.82254	-4.06082	4.89004e-05	0.00137232	GO:0005524	AAA-ATPase ASD, mitochondrial
XM_004140078.3	31.0826	-8.27284	2.0433	-4.04877	5.14873e-05	0.00144308	GO:0003723	protein argonaute 16, transcript variant X1
XR_004214055.1	16.082	-7.3194	1.80992	-4.04406	5.2534e-05	0.00147055		#N/A
XM_004145845.3	26.9121	-8.06514	1.9958	-4.04106	5.32095e-05	0.00148758		short-chain dehydrogenase TIC 32, chloroplastic, transcript variant X1
XM_031887123.1	17.5224	-7.44539	1.84313	-4.03955	5.35545e-05	0.00149533	GO:0006631	2-succinylbenzoate--CoA ligase, chloroplastic/peroxisomal, transcript variant X2
XM_004150472.3	16.3326	-7.34472	1.82067	-4.03407	5.48189e-05	0.0015287	GO:0000978	MADS-box transcription factor 23
XM_004138879.3	625.966	-2.03534	0.505448	-4.02681	5.65393e-05	0.00157469	GO:0002953	HD domain-containing protein 2
XM_004152086.2	1279.23	1.45233	0.360709	4.02632	5.66572e-05	0.00157598	GO:0005783	stress-associated endoplasmic reticulum protein 2
XM_004146434.3	54.2726	-9.0763	2.25538	-4.02428	5.71492e-05	0.00158767	GO:0000981	homeobox-leucine zipper protein ATHB-40
XM_031880591.1	54.6702	-9.08513	2.25804	-4.02346	5.735e-05	0.00159125	GO:0005515	pentatricopeptide repeat-containing protein At1g71210, mitochondrial, transcript variant X13
XM_004137855.3	21.3897	-7.73294	1.92217	-4.02303	5.74545e-05	0.00159215		probable 2-oxoglutarate-dependent dioxygenase At3g111800
XM_031881254.1	21.716	-7.75219	1.9286	-4.0196	5.82972e-05	0.00161347	GO:0019185	uncharacterized LOC101216308, transcript variant X4
XR_004215021.1	21.4344	-7.7344	1.92437	-4.01919	5.83983e-05	0.00161425		#N/A
XR_004217756.1	14.9765	-7.21837	1.79634	-4.01838	5.85997e-05	0.00161779		#N/A
XM_011652906.2	17.0148	-7.40043	1.84467	-4.01178	6.02618e-05	0.0016616	GO:0000981	homeobox-leucine zipper protein HDG11, transcript variant X1
XM_011658217.2	684.562	3.21234	0.801441	4.0082	6.11825e-05	0.00168488	GO:0015031	uncharacterized LOC101211044
XR_004214277.1	17.9096	-7.47397	1.86564	-4.00612	6.17255e-05	0.00169772		#N/A
XM_004149276.3	2444.41	1.53393	0.383408	4.00078	6.31342e-05	0.00173431	GO:0003755	peptidyl-prolyl cis-trans isomerase FKBP62
XM_004135954.3	369.684	-1.53322	0.383322	-3.99981	6.33925e-05	0.00173924	GO:0006366	transcription initiation factor TFIID subunit 13
XM_011650173.2	2304.89	3.5359	0.884182	3.99907	6.35928e-05	0.00174257		uncharacterized LOC105434480
XM_004144104.3	412.806	3.20601	0.802381	3.99562	6.45259e-05	0.00176595	GO:0005886	NDR1/HIN1-like protein 13
XM_011653293.2	14.9651	-7.21635	1.80771	-3.99199	6.55222e-05	0.00179099	GO:0005634	nudix hydrolase 13, mitochondrial, transcript variant X1
XM_004154011.3	14.2467	-7.14526	1.79032	-3.99104	6.57843e-05	0.00179594	GO:0005515	putative pentatricopeptide repeat-containing protein At5g59900
XR_004216793.1	187.706	2.47417	0.619984	3.9907	6.58781e-05	0.00179628		#N/A
XM_031887283.1	2582.72	3.17162	0.794831	3.99031	6.5987e-05	0.00179703	GO:0005484	SNAP25 homologous protein SNAP33, transcript variant X2
XM_031881973.1	19.8157	-7.6198	1.91042	-3.98854	6.64809e-05	0.00180825	GO:0000145	exocyst complex component EXO84C, transcript variant X2
XR_004219252.1	26.7125	-6.19027	1.55232	-3.98775	6.6702e-05	0.00181203		#N/A
XM_004137225.2	23.1212	-7.84623	1.96833	-3.98623	6.71302e-05	0.00181919		60S ribosomal protein L22
XM_004147992.3	28.0117	-8.12261	2.03766	-3.98625	6.71267e-05	0.00181919		uncharacterized LOC101206880
XM_031885046.1	37.3008	-8.53557	2.14181	-3.9852	6.74223e-05	0.00182486	GO:0003690	uncharacterized LOC105435551, transcript variant X2
XM_004148571.3	14.3367	-7.15416	1.79748	-3.98009	6.8888e-05	0.00186225		protein root UVB sensitive 5, transcript variant X1
XM_004134639.3	29.4362	-8.19142	2.05947	-3.97744	6.96626e-05	0.00188089		uncharacterized LOC101221431
XM_004145414.3	31.1112	-8.27416	2.08054	-3.97694	6.98084e-05	0.00188253		LOB domain-containing protein 4, transcript variant X1
XM_004146091.3	75.793	-9.55793	2.40371	-3.97632	6.99905e-05	0.00188513		uncharacterized LOC101215376
XR_004214559.1	28.5916	-8.1493	2.05343	-3.96863	7.22884e-05	0.00194465		#N/A
XM_004143334.3	23.6025	-7.8757	1.9849	-3.9678	7.25388e-05	0.00194902	GO:0005618	germin-like protein subfamily 3 member 2
XM_011659849.2	69.4059	3.86721	0.975327	3.96504	7.33836e-05	0.00196932		uncharacterized LOC101209587, transcript variant X2
XM_011659231.2	48.3957	-6.04676	1.52516	-3.96468	7.34929e-05	0.00196986	GO:0004672	uncharacterized LOC101212974, transcript variant X1
XM_004146252.3	25.5666	-7.98772	2.01528	-3.96358	7.38351e-05	0.00197663	GO:0008194	flavonoid 3-O-glucosyltransferase
XM_004140513.3	42.7745	-8.73272	2.20429	-3.96169	7.44226e-05	0.00198995		uncharacterized protein At4g14100
XM_004135246.3	569.753	2.36464	0.597167	3.95977	7.50226e-05	0.00200115		protein NOI4
XR_968882.2	21.2311	-7.72237	1.95017	-3.95984	7.49995e-05	0.00200115		#N/A
XM_031889291.1	83.6684	-9.6995	2.45096	-3.95743	7.57603e-05	0.00201839	GO:0004407	histone deacetylase 19, transcript variant X3
XM_004142911.3	1988.5	-2.68964	0.680105	-3.95474	7.66163e-05	0.00203873	GO:0009523	photosystem II core complex proteins psbY, chloroplastic
XM_011654136.2	19.5567	-7.60454	1.92321	-3.95408	7.68286e-05	0.00204192	GO:0003924	probable GTP-binding protein OBGC2, transcript variant X2
XM_004135408.3	22.673	-7.81784	1.97752	-3.95336	7.70624e-05	0.00204567	GO:0004842	uncharacterized LOC101205076
XM_004147231.3	20.6795	-7.6843	1.94411	-3.95262	7.73009e-05	0.00204954		formin-3
XM_031881180.1	16.0951	-7.32191	1.85394	-3.94937	7.83559e-05	0.00207254		hypothetical protein
XM_031881182.1	16.0951	-7.32191	1.85394	-3.94937	7.83559e-05	0.00207254		uncharacterized LOC116402130
XM_004137746.3	70.9416	-6.28172	1.5921	-3.94555	7.96179e-05	0.0021034	GO:0004722	probable protein phosphatase 2C 38, transcript variant X1
XM_011654041.2	20.1296	-7.64559	1.93794	-3.94522	7.97253e-05	0.00210372	GO:0005515	receptor-like protein EIX2
XM_031882753.1	29.6509	-8.20166	2.08085	-3.9415	8.0974e-05	0.00213412	GO:0002161	leucine--tRNA ligase, cytoplasmic, transcript variant X5
XM_011660111.2	21.3019	-7.72566	1.9609	-3.93985	8.15335e-05	0.0021451	GO:0004185	serine carboxypeptidase-like 51
XR_969582.2	17.0188	-7.40059	1.87847	-3.9397	8.1585e-05	0.0021451		#N/A
XR_004216331.1	13.921	-7.11163	1.80918	-3.93085	8.46448e-05	0.00222291		#N/A
XM_004134288.3	918.433	4.08828	1.04102	3.92718	8.59471e-05	0.00225443	GO:0006952	BON1-associated protein 2
XR_004214455.1	25.7273	-7.02219	1.78967	-3.92373	8.71883e-05	0.00228427		#N/A
XM_004141243.3	595.469	-2.31089	0.58958	-3.91956	8.8711e-05	0.00231866	GO:0005886	LIM domain-containing protein WLIM1
XR_004218376.1	19.6297	-7.60902	1.94124	-3.91968	8.86683e-05	0.00231866		#N/A
XM_004138914.3	21.6487	-7.75063	1.98137	-3.91176	9.16254e-05	0.00239201	GO:0003993	purple acid phosphatase 15, transcript variant X1
XR_969671.2	14.0226	-7.12236	1.82103	-3.91117	9.18513e-05	0.00239508		#N/A
NM_001280655.1	1585.16	-2.78074	0.711149	-3.91021	9.22151e-05	0.00240172	GO:0005515	probable linoleate 9S-lipoxygenase 5-like
XM_004149816.3	15.1929	-7.24025	1.85266	-3.90803	9.30527e-05	0.00242069	GO:0016747	omega-hydroxypalmitate O-feruloyl transferase
XR_004216441.1	13.5321	-7.07108	1.81038	-3.90585	9.38951e-05	0.00243973		#N/A
XM_004142409.3	17.4438	-7.43951	1.90551	-3.9042	9.45375e-05	0.00245353	GO:0004222	metalloendoproteinase 3-MMP
XM_011656685.2	126.068	-6.59353	1.6896	-3.90241	9.52396e-05	0.00246885	GO:0004497	cytochrome P450 90A1, transcript variant X2
XM_004149026.3	573.714	-2.1607	0.553796	-3.90162	9.55508e-05	0.00247401		CASP-like protein 2C1
XM_031884100.1	17.6738	-7.45536	1.911	-3.90129	9.56813e-05	0.00247449	GO:0004672	receptor-like serine/threonine-protein kinase At1g78530, transcript variant X2
XM_004140431.3	3912.19	-2.45457	0.629467	-3.89944	9.64143e-05	0.00248762		cilia- and flagella-associated protein 251
XM_011656815.2	23.5503	-7.87287	2.01893	-3.89952	9.63829e-05	0.00248762	GO:0003723	pentatricopeptide repeat-containing protein At5g39680, transcript variant X10
XM_004137620.3	3242.21	2.31349	0.593356	3.89899	9.6594e-05	0.00248935	GO:0005509	calcium-binding protein CML42
XM_004134442.3	16.5337	-7.36276	1.88935	-3.89699	9.73953e-05	0.00250708		universal stress protein PHOS32, transcript variant X1
XM_004150811.3	717.378	2.34837	0.60384	3.88907	0.000100631	0.00258735		hypothetical protein
XM_011657942.1	20.6223	-7.67744	1.97454	-3.88821	0.000100986	0.00259346	GO:0000149	putative clathrin assembly protein At1g03050
XM_011657813.2	19.3962	-7.58891	1.95211	-3.88753	0.000101268	0.00259769		O-fucosyltransferase 9, transcript variant X2
XM_011654427.1	36.1699	-8.49112	2.18445	-3.88708	0.000101459	0.00259957		extensin
XM_004145722.3	32.062	-8.31582	2.13995	-3.886	0.000101912	0.00260813	GO:0006508	lysosomal Pro-X carboxypeptidase
XR_004214651.1	13.5666	-7.07426	1.82531	-3.87564	0.000106344	0.00271842		#N/A
XR_004217593.1	203.634	1.54615	0.398974	3.87532	0.000106486	0.0027189		#N/A
XM_011653292.2	19.5698	-7.60563	1.96324	-3.87402	0.000107053	0.00273021	GO:0005515	histone-lysine N-methyltransferase, H3 lysine-9 specific SUVH4, transcript variant X3
XM_004139175.3	34.0062	-8.40093	2.16942	-3.87243	0.000107755	0.00274496		uncharacterized LOC101220430
XM_004149952.3	19.524	-7.6025	1.96347	-3.87198	0.000107956	0.00274677	GO:0000978	transcription factor bHLH110
XM_031883613.1	31.1233	-8.273	2.13678	-3.87171	0.000108075	0.00274677		uncharacterized LOC101221441, transcript variant X1
XM_031880088.1	28.1233	-5.67144	1.46668	-3.86685	0.000110252	0.00279887	GO:0003729	THO complex subunit 4A, transcript variant X2
XM_011658362.2	41.3435	-5.81662	1.50667	-3.86058	0.000113116	0.00286829		classical arabinogalactan protein 25
XM_031884281.1	20.4958	-7.66839	1.98682	-3.85962	0.000113563	0.00287632		guanine nucleotide-binding protein subunit gamma 3, transcript variant X2
XR_969946.2	16.4169	-7.35237	1.90867	-3.8521	0.00011711	0.00296275		#N/A
XM_004134649.3	7372.28	2.55104	0.662519	3.85052	0.000117867	0.0029771		dormancy-associated protein 1
XR_004218156.1	15.4591	-7.26464	1.88675	-3.85036	0.000117946	0.0029771		#N/A
XM_004147340.3	2032.45	2.10021	0.545509	3.84999	0.00011812	0.00297809	GO:0004842	U-box domain-containing protein 17
XM_011659330.2	54.6894	-9.08734	2.36116	-3.84868	0.000118755	0.00299067	GO:0005524	ABC transporter G family member 12, transcript variant X1
XM_004147405.3	16.4648	-7.35512	1.91231	-3.8462	0.000119965	0.00301771	GO:0005216	putative cyclic nucleotide-gated ion channel 8
XM_004137464.3	56.0093	-7.40025	1.92553	-3.84323	0.000121425	0.00305095	GO:0005634	cell division cycle-associated protein 7, transcript variant X1
XM_011651720.2	20.8309	-7.69407	2.00392	-3.83951	0.000123281	0.00309407	GO:0005516	uncharacterized LOC105434693, transcript variant X2
XM_031883352.1	3186.86	-1.52549	0.397482	-3.83789	0.000124096	0.00311099	GO:0005524	ABC transporter G family member 22, transcript variant X2
XM_031881557.1	18.9613	-7.55782	1.97091	-3.83469	0.000125725	0.00314825		uncharacterized LOC116402255
XM_011651182.2	14.0685	-7.1287	1.85918	-3.83433	0.000125906	0.00314921	GO:0003723	pentatricopeptide repeat-containing protein At4g39530
XM_004136444.3	16.4019	-7.34706	1.91628	-3.83402	0.000126064	0.0031496		WEB family protein At1g75720
XM_004138853.3	554.207	1.44455	0.377323	3.82843	0.000128963	0.00321839	GO:0005515	F-box protein PP2-B10
XM_031888646.1	13.2658	-7.04261	1.84003	-3.82745	0.00012948	0.00322764		uncharacterized LOC105436076, transcript variant X2
XR_004214527.1	16.7943	-7.38525	1.93018	-3.8262	0.000130139	0.00324041		#N/A
XM_004138563.3	15.4226	-7.26236	1.89909	-3.82413	0.000131233	0.00326251		uncharacterized LOC101209518
XM_031888215.1	39.6067	-8.6221	2.25506	-3.82345	0.000131596	0.00326251	GO:0009555	flap endonuclease GEN-like 1, transcript variant X2
XR_004215485.1	18.557	-7.52764	1.96883	-3.82341	0.000131617	0.00326251		#N/A
XR_968921.2	24.1855	-7.90745	2.06811	-3.82352	0.000131561	0.00326251		#N/A
XM_004134505.3	1829.75	2.6637	0.697647	3.81812	0.00013447	0.00332949	GO:0016491	berberine bridge enzyme-like 21
XM_011651926.2	13.2121	-7.03842	1.84376	-3.81742	0.000134853	0.00333523	GO:0003700	WRKY transcription factor, transcript variant X1
XM_004153453.2	23.6185	-7.8733	2.06269	-3.817	0.000135085	0.00333724	GO:0008643	bidirectional sugar transporter N3
XM_004142632.3	25.9026	-8.00973	2.09873	-3.81646	0.00013538	0.00334062		hypothetical protein
XM_004153918.3	18.0168	-7.48285	1.96081	-3.8162	0.000135525	0.00334062		uncharacterized LOC101213402, transcript variant X1
XM_031882603.1	16.1855	-7.32911	1.92155	-3.81417	0.000136642	0.00336441	GO:0005885	actin-related protein 2/3 complex subunit 4, transcript variant X5
XM_011650461.2	217.039	-11.0753	2.90677	-3.81015	0.00013888	0.0034157	GO:0000224	peptide-N(4)-(N-acetyl-beta-glucosaminyl)asparagine amidase, transcript variant X2
XR_004214914.1	22.7519	-7.82281	2.05331	-3.80985	0.000139053	0.00341615		#N/A
XM_004148912.3	17.2731	-7.42597	1.95022	-3.80776	0.000140229	0.00344122	GO:0004674	serine/threonine-protein kinase 38-like, transcript variant X1
XM_004149868.3	23.7545	-7.88143	2.07023	-3.80704	0.000140642	0.00344751	GO:0005737	phenylalanine ammonia-lyase G4
XM_004145313.3	2260.78	-1.38088	0.36288	-3.80532	0.000141619	0.00346762	GO:0009535	uncharacterized LOC101208760
XM_004134638.3	1414.05	3.00276	0.789254	3.80455	0.000142062	0.00347462	GO:0005829	dnaJ protein homolog 1
XM_004151694.3	39.8705	-5.7635	1.51773	-3.79743	0.000146202	0.00357192	GO:0005524	AAA-ATPase At4g25835
XM_004136321.3	4776.12	-2.24431	0.591229	-3.796	0.000147049	0.00358313		probable nucleoredoxin 2
XR_004217870.1	19.3444	-7.58514	1.99828	-3.79583	0.000147148	0.00358313		#N/A
XR_004218392.1	31.5562	-8.29423	2.18479	-3.79635	0.000146842	0.00358313		#N/A
XR_004219192.1	14.1737	-7.13974	1.88175	-3.7942	0.000148119	0.00360281		#N/A
XM_011658493.2	11.5537	7.22743	1.90644	3.79105	0.000150011	0.00364481	GO:0005515	protein ESSENTIAL FOR POTEXVIRUS ACCUMULATION 1, transcript variant X1
XM_011650973.2	18.5246	-7.52307	1.98493	-3.7901	0.000150586	0.00365476	GO:0009733	auxin-responsive protein SAUR23
XM_011655533.2	41.5162	-8.69	2.29359	-3.78882	0.000151367	0.00366566		uncharacterized LOC101223146
XM_011655986.2	356.956	-2.11847	0.559099	-3.78907	0.000151212	0.00366566	GO:0016020	protein PIN-LIKES 3
XM_031888527.1	16.5264	-7.35939	1.94287	-3.78789	0.000151932	0.00367533	GO:0003677	DNA-binding protein RHL1, transcript variant X1
NM_001280660.1	410.118	3.05547	0.80709	3.78579	0.000153221	0.00369841	GO:0006520	1-aminocyclopropane-1-carboxylate synthase-like
XM_004147384.3	16.2506	-7.33354	1.93706	-3.78591	0.000153144	0.00369841		PLASMODESMATA CALLOSE-BINDING PROTEIN 2
XR_004219258.1	13.7102	-7.0907	1.87319	-3.78536	0.000153483	0.00370069		#N/A
XM_004140504.3	1394.24	-1.70178	0.450048	-3.78134	0.000155988	0.00375698	GO:0005515	leucine-rich repeat protein 2
XM_011651252.2	47.7225	-8.89085	2.35739	-3.77148	0.000162283	0.00390256	GO:0003777	kinesin-like protein KIN-7N
XM_031886828.1	14.8464	-7.20476	1.91041	-3.77132	0.000162386	0.00390256		uncharacterized LOC116404442, transcript variant X2
XM_004144428.3	19.202	-7.57863	2.0115	-3.76765	0.000164793	0.0039561	GO:0000151	probable E3 ubiquitin-protein ligase RNF144A
XM_031886678.1	13.4094	-7.05878	1.87617	-3.76234	0.000168331	0.00403667	GO:0004746	riboflavin synthase-like
XM_011655104.2	21.8403	-7.76322	2.06393	-3.76138	0.000168979	0.0040478	GO:0003700	transcription factor BIM2, transcript variant X2
XM_004149620.3	2254.45	4.22243	1.12267	3.76108	0.000169184	0.00404831		protein TIFY 5A
XM_031880313.1	34.9231	-8.43805	2.24426	-3.75984	0.000170024	0.00406402	GO:0005515	uncharacterized LOC105434529, transcript variant X3
XM_011659229.2	1409	-13.7737	3.66592	-3.75724	0.000171795	0.0041019	GO:0005654	uncharacterized protein At1g10890, transcript variant X7
XM_004136107.3	15.0454	-7.22635	1.92348	-3.7569	0.000172029	0.00410306	GO:0009044	probable beta-D-xylosidase 2
XM_011658059.2	27.6333	-8.10256	2.15779	-3.75503	0.000173323	0.00412946		reticulon-like protein B5
XM_031880843.1	13.0916	-7.02236	1.87194	-3.75137	0.00017587	0.00418563	GO:0005886	WAT1-related protein At1g68170
XM_004145934.3	15.9034	-7.30574	1.94904	-3.74837	0.000177986	0.00423143	GO:0003723	pentatricopeptide repeat-containing protein At2g13600, transcript variant X1
XM_004141237.3	11647.4	2.46999	0.65909	3.74758	0.000178551	0.00424031	GO:0003700	zinc finger protein ZAT10
XM_004146021.3	20.4413	-7.66831	2.04641	-3.74721	0.000178813	0.00424196		leucine-rich repeat extensin-like protein 5
XM_011659863.2	20.4821	-7.67068	2.05175	-3.7386	0.000185051	0.00438524		uncharacterized LOC105435952
XM_011658503.2	27.6777	-8.10238	2.16782	-3.73758	0.0001858	0.00439825	GO:0009630	protein LAZY 1
XM_004139876.3	808.97	2.21954	0.594218	3.73524	0.000187538	0.00443464	GO:0005262	calcium uniporter protein 5, mitochondrial
XM_004136633.3	24.4678	-7.92738	2.12253	-3.73488	0.000187805	0.0044362	GO:0005886	lamin-like protein
XM_004145460.3	824.527	2.41192	0.646034	3.73343	0.000188891	0.00445711		stromal cell-derived factor 2-like protein
XM_031883688.1	26.7161	-8.05128	2.15745	-3.73184	0.000190084	0.00448045	GO:0003700	transcription factor TGA1-like, transcript variant X4
XM_011659331.2	562.527	-1.70402	0.456901	-3.72952	0.000191848	0.00451723	GO:0005524	ABC transporter G family member 15
XM_011657080.2	17.6101	-7.45341	1.99984	-3.727	0.000193775	0.00455773	GO:0004497	cytochrome P450 724B1
XM_011653848.2	16.1683	-7.32658	1.96605	-3.72654	0.000194123	0.00456107	GO:0004185	serine carboxypeptidase-like 45
XM_004146736.3	40.5339	-8.65538	2.32345	-3.72522	0.000195146	0.0045705	GO:0004553	xyloglucan endotransglucosylase/hydrolase 2
XM_011651889.1	13.4976	-7.0696	1.89766	-3.72544	0.000194977	0.0045705		uncharacterized LOC105434756
XM_031882283.1	15.9859	-7.31181	1.96253	-3.7257	0.000194775	0.0045705	GO:0000234	phosphomethylethanolamine N-methyltransferase, transcript variant X2
XM_004143535.3	13.8865	-7.10814	1.91005	-3.72144	0.000198089	0.00462962	GO:0003723	pentatricopeptide repeat-containing protein At5g66520
XM_031884244.1	931.83	13.5616	3.6441	3.72152	0.000198026	0.00462962	GO:0005737	nascent polypeptide-associated complex subunit alpha-like protein 1, transcript variant X3
XM_004134390.3	22.8425	-7.82626	2.10327	-3.721	0.000198435	0.0046328		non-specific lipid-transfer protein-like protein At2g13820
XM_004144280.3	23.0043	-7.83872	2.10949	-3.71594	0.000202453	0.00472163	GO:0005783	probable auxin efflux carrier component 1b
XM_031884399.1	2949.17	1.99965	0.539409	3.70711	0.000209636	0.00488398	GO:0004683	calcium-dependent protein kinase 32, transcript variant X2
XM_031885040.1	21.1823	-6.7407	1.81851	-3.70672	0.000209959	0.00488637	GO:0000077	uncharacterized LOC101203785, transcript variant X2
XM_004142869.3	373.313	-1.25782	0.339387	-3.70615	0.000210433	0.00489224	GO:0008270	CXXC motif containing zinc binding protein
XM_004139273.3	12.7869	-6.99078	1.88792	-3.70289	0.000213156	0.00494514		early nodulin-93
XM_031881821.1	13.1278	-7.0295	1.89827	-3.70311	0.000212974	0.00494514	GO:0003700	WRKY transcription factor 68, transcript variant X1
XR_004215886.1	13.5073	-7.06877	1.9092	-3.70248	0.000213501	0.00494795		#N/A
NM_001287449.1	42361.4	-1.92458	0.519895	-3.70185	0.000214031	0.00495501	GO:0005773	probable aquaporin PIP1-4-like
XM_004147552.3	13.0092	-7.01319	1.89497	-3.70095	0.000214792	0.00496744	GO:0004497	geraniol 8-hydroxylase
XM_011658445.2	2588.58	2.08197	0.562617	3.70051	0.000215165	0.00497086	GO:0005783	stress-associated endoplasmic reticulum protein 2
XR_004217772.1	12.3693	-6.94213	1.87638	-3.69974	0.000215822	0.00498082		#N/A
XM_031885109.1	85.5389	3.07325	0.831311	3.69688	0.000218269	0.00503205	GO:0005739	multiple organellar RNA editing factor 4, mitochondrial, transcript variant X2
XM_004134592.3	24.9652	-7.95333	2.15255	-3.69485	0.000220019	0.00506709		uncharacterized LOC101209586
XM_004142166.2	18.551	-7.52824	2.03882	-3.69245	0.000222101	0.00510972	GO:0000145	exocyst complex component EXO70H1
XM_011651070.2	1104.6	-2.31241	0.626455	-3.69126	0.000223143	0.00512833	GO:0005262	calcium uniporter protein 2, mitochondrial
XM_004152175.3	15.1429	-7.23602	1.96083	-3.69028	0.000224009	0.0051429	GO:0005794	protein trichome birefringence-like 6
XM_011661383.2	26.264	-8.0266	2.17554	-3.68947	0.000224718	0.00515382		uncharacterized LOC105436221
XM_011660432.2	24.4933	-7.92888	2.14991	-3.68801	0.000226019	0.00517827	GO:0004672	protein STRUBBELIG-RECEPTOR FAMILY 3, transcript variant X1
XM_004147854.3	1187.51	3.14126	0.852392	3.68523	0.000228499	0.00522966	GO:0000139	phosphatidylinositol:ceramide inositolphosphotransferase 2, transcript variant X1
XR_004218014.1	14.4228	-7.16367	1.94694	-3.67945	0.000233741	0.00534411		#N/A
XM_011656068.2	13.6356	-7.08092	1.92518	-3.67805	0.00023502	0.00536607	GO:0000079	putative cyclin-D7-1
XR_004217844.1	380.482	2.71402	0.737931	3.67787	0.000235188	0.00536607		#N/A
XR_969303.2	14.4786	-7.16767	1.95015	-3.67545	0.000237429	0.00541161		#N/A
XM_004140282.3	266.833	-2.7492	0.748128	-3.67478	0.000238058	0.00542036		uncharacterized LOC101220433
XM_011652561.2	592.99	-2.73785	0.745532	-3.67235	0.000240332	0.0054665		protein RALF-like 24, transcript variant X1
XM_031880844.1	17.1025	-7.41158	2.01871	-3.67144	0.000241185	0.00548026	GO:0003993	multiple inositol polyphosphate phosphatase 1-like
XM_004136379.3	12.0993	-6.90891	1.88235	-3.67037	0.000242204	0.00549776		RING-H2 finger protein ATL11
XM_011656858.2	13.4708	-7.06369	1.92491	-3.66962	0.000242911	0.00550815		GEM-like protein 4, transcript variant X1
XM_004146970.3	8468.25	4.00372	1.09125	3.66895	0.000243553	0.00551271	GO:0003700	transcription factor bHLH121
XM_011656042.2	13.3311	-7.04925	1.9215	-3.66862	0.000243861	0.00551271	GO:0005515	protein ROOT INITIATION DEFECTIVE 3
XR_004215430.1	22.3498	-7.79681	2.12516	-3.66881	0.00024368	0.00551271		#N/A
XM_011650537.2	5599.12	3.04486	0.830309	3.66713	0.000245284	0.00553921	GO:0006952	protein SRC2
XM_004152351.3	1743.92	-3.28113	0.895076	-3.66576	0.000246604	0.00556332	GO:0006833	probable aquaporin TIP2-2
XM_031886240.1	14.2752	-7.15096	1.95125	-3.66482	0.000247516	0.00557821		uncharacterized LOC116404055
XR_004217081.1	25.9868	-8.01468	2.18731	-3.66417	0.000248142	0.00558661		#N/A
XM_031884978.1	13.3212	-7.05112	1.92454	-3.6638	0.000248502	0.00558718	GO:0010073	serine/threonine-protein phosphatase 7 long form homolog, transcript variant X2
XM_031885230.1	21.4552	-7.73594	2.1117	-3.66336	0.000248926	0.00558718		uncharacterized LOC101217607, transcript variant X5
XM_031885460.1	16.3113	-7.34329	2.00443	-3.66353	0.000248763	0.00558718	GO:0003723	pentatricopeptide repeat-containing protein At4g08210, transcript variant X4
XM_011660184.2	17.6833	-7.45915	2.0364	-3.66291	0.000249367	0.0055914	GO:0005507	laccase-4
XM_004147259.3	13.4227	-7.06171	1.92808	-3.66256	0.00024971	0.00559339	GO:0016491	berberine bridge enzyme-like 27, transcript variant X1
XM_004136267.3	1033.58	1.00572	0.274636	3.66202	0.000250232	0.00559941	GO:0003676	cytoplasmic 60S subunit biogenesis factor REI1 homolog 1
XM_004138291.3	30.9826	-8.26773	2.25813	-3.66132	0.000250915	0.00560335	GO:0003777	kinesin-like protein KIN-8A
XM_011656485.2	16.2525	-7.33494	2.00334	-3.66135	0.000250885	0.00560335		protein ODORANT1
XM_031886086.1	11.9037	-6.88809	1.88173	-3.66051	0.000251711	0.00561544	GO:0005737	O-fucosyltransferase 37
XM_011652393.2	5278.49	3.35742	0.917473	3.65942	0.00025279	0.00563383	GO:0000976	probable WRKY transcription factor 46
XM_004134267.3	13.8558	-7.10503	1.94185	-3.6589	0.000253304	0.00563958	GO:0004568	acidic endochitinase
XM_031887835.1	18.2696	-7.50557	2.05155	-3.65848	0.000253716	0.00564308	GO:0016846	centromere protein V, transcript variant X3
XM_011657226.2	17.2523	-7.42118	2.0288	-3.65791	0.00025428	0.00564992	GO:0016829	KHG/KDPG aldolase, transcript variant X2
XR_004214078.1	21.5906	-7.74759	2.11886	-3.65649	0.000255696	0.00567569		#N/A
XR_004215389.1	12.3616	-6.94093	1.90171	-3.64983	0.000262415	0.00581896		#N/A
XM_011657592.2	18.0049	-7.48562	2.05131	-3.64919	0.000263069	0.00582762	GO:0000712	crossover junction endonuclease MUS81, transcript variant X2
XM_011653461.2	14.0629	-7.12644	1.95419	-3.64675	0.000265581	0.00587738	GO:0000978	agamous-like MADS-box protein AGL15, transcript variant X4
XM_031888901.1	31.4901	-8.29141	2.27615	-3.64274	0.000269756	0.00596379	GO:0005802	cellulose synthase-like protein H1, transcript variant X1
XM_004134734.3	911.741	-2.55379	0.701345	-3.64128	0.000271288	0.00599166		uncharacterized LOC101203369
XM_031889517.1	3990.03	2.7933	0.767372	3.64009	0.000272541	0.00601333	GO:0000932	probable CCR4-associated factor 1 homolog 11
NM_001280739.1	13.0148	-7.01749	1.92814	-3.63952	0.000273149	0.00602073	GO:0003700	probable WRKY transcription factor 7-like
XR_004216016.1	10979.3	-2.87083	0.789085	-3.63818	0.000274575	0.00604612		#N/A
XR_004217463.1	20.7411	-7.68621	2.11295	-3.63767	0.000275112	0.00605191		#N/A
XM_011654145.2	26.0855	-8.01925	2.20472	-3.63731	0.000275496	0.00605432	GO:0005634	probable cytokinin riboside 5'-monophosphate phosphoribohydrolase LOG6
NM_001280596.1	2579.1	2.00541	0.551727	3.63479	0.000278205	0.00609976	GO:0003677	ethylene-responsive transcription factor 4-like
XR_004215025.1	16.6011	-7.3665	2.02676	-3.63462	0.000278392	0.00609976		#N/A
XR_004217855.1	15.3387	-7.253	1.99541	-3.63484	0.000278157	0.00609976		#N/A
XM_011659959.2	13.643	-7.08549	1.9507	-3.63228	0.000280931	0.00614931	GO:0004721	carboxy-terminal domain RNA polymerase II polypeptide A small phosphatase 1
XM_011652385.2	23.9135	-7.89171	2.17359	-3.63072	0.000282633	0.00618042		cytochrome b561 and DOMON domain-containing protein At3g61750, transcript variant X1
XM_004142680.3	27.5299	-8.09541	2.23007	-3.63012	0.000283288	0.00618862	GO:0003993	acid phosphatase 1
XM_011656333.2	14.3232	-7.15528	1.97251	-3.62751	0.000286172	0.00624545		uncharacterized LOC105435426, transcript variant X2
XM_004135253.3	33.8328	-8.39484	2.31675	-3.62354	0.000290596	0.00633574	GO:0000776	mitotic spindle checkpoint protein MAD2
XM_004146711.3	14.915	-7.21437	1.99161	-3.62237	0.000291912	0.00635816		hypothetical protein
XM_011658162.2	268.659	3.39876	0.939088	3.61921	0.000295501	0.00642998	GO:0004674	serine/threonine-protein kinase-like protein CCR4
XM_004144343.3	126.759	-4.62406	1.27878	-3.616	0.000299195	0.00650395		uncharacterized LOC101214978
XM_004134252.3	14.2908	-7.15111	1.97791	-3.6155	0.000299773	0.00651012	GO:0004497	cytochrome P450 703A2
XM_004152321.3	14.3135	-7.1549	1.97918	-3.61508	0.000300255	0.00651417	GO:0046872	hypothetical protein
XM_031886671.1	12.2772	-6.9328	1.92022	-3.61042	0.000305702	0.00662585		uncharacterized LOC101215134
XM_011650575.2	1199.93	-2.90247	0.805355	-3.60396	0.000313404	0.00677946		uncharacterized LOC105434559
XR_004217187.1	19.9173	-7.62713	2.11627	-3.60404	0.000313305	0.00677946		#N/A
XM_004138347.3	42.7181	-6.07803	1.68725	-3.60233	0.000315378	0.00681549		reticulon-like protein B16, transcript variant X1
XM_011653479.2	11.965	-6.89598	1.91603	-3.5991	0.000319316	0.00689384	GO:0000333	telomerase reverse transcriptase, transcript variant X4
XM_004146219.3	28.7029	-8.15782	2.26744	-3.5978	0.000320918	0.00692168		protein DEFECTIVE IN MERISTEM SILENCING 3
XM_031881303.1	151.8	-8.13083	2.26213	-3.59432	0.000325241	0.00700807	GO:0005634	putative lysine-specific demethylase JMJ16, transcript variant X2
XM_011660909.2	13.6813	-7.08964	1.97366	-3.59213	0.000327981	0.00705811	GO:0016491	tetrahydrocannabinolic acid synthase
XM_031883082.1	711.953	7.90102	2.19964	3.59196	0.000328203	0.00705811	GO:0005096	ADP-ribosylation factor GTPase-activating protein AGD5, transcript variant X2
XM_011659953.2	5005.9	0.954642	0.266043	3.58831	0.000332833	0.00715073	GO:0003824	probable alpha,alpha-trehalose-phosphate synthase [UDP-forming] 7
XM_004137156.3	923.113	-2.65318	0.739454	-3.58803	0.000333182	0.00715127	GO:0008171	caffeic acid 3-O-methyltransferase 1
XM_004137179.3	21.4048	-7.73511	2.15632	-3.58718	0.000334268	0.00716067	GO:0003951	NADH kinase
XM_004152621.3	24.2123	-7.90925	2.20473	-3.58741	0.000333982	0.00716067	GO:0005886	protein WALLS ARE THIN 1
XM_004137447.3	275.512	-1.37233	0.382664	-3.58624	0.000335483	0.00717972	GO:0000974	pre-mRNA-splicing factor SPF27 homolog
XR_004217454.1	13.0609	-7.02135	1.95809	-3.58582	0.000336022	0.0071843		#N/A
XM_031887875.1	12.1489	-6.91761	1.92946	-3.58526	0.000336738	0.00719265		protein bfr2-like
XM_004150418.3	22.2295	-7.78752	2.17245	-3.58467	0.000337499	0.00720194	GO:0000978	nuclear transcription factor Y subunit A-7, transcript variant X1
XR_004215921.1	10.9709	-6.76843	1.88845	-3.58412	0.000338217	0.0072103		#N/A
XR_968778.2	15.5858	-7.27353	2.02973	-3.58349	0.00033903	0.00722065		#N/A
XM_031880092.1	15.8961	-7.30255	2.03865	-3.58205	0.000340907	0.00725363	GO:0005515	pentatricopeptide repeat-containing protein At1g74900, mitochondrial, transcript variant X2
XM_011654859.2	561.793	12.8316	3.5842	3.58004	0.000343537	0.00730255	GO:0004842	U-box domain-containing protein 5, transcript variant X2
XM_004152633.3	555.96	-1.6641	0.465174	-3.57738	0.000347055	0.00737025		protein YeeZ, transcript variant X2
XM_004141094.3	589.053	-1.94549	0.543907	-3.57688	0.00034772	0.00737727	GO:0004553	glucan endo-1,3-beta-glucosidase 8
XM_004142403.3	268.744	1.19698	0.335221	3.57071	0.000356011	0.00754593	GO:0000095	mitochondrial arginine transporter BAC2
XM_004152683.3	936.614	-1.24737	0.349429	-3.56975	0.000357321	0.00756642	GO:0006099	hypothetical protein
XM_011656506.2	12.3903	-6.94419	1.94576	-3.56887	0.000358518	0.00757362	GO:0005886	WAT1-related protein At5g47470
XM_011660565.2	22.6741	-7.81495	2.18983	-3.56875	0.000358689	0.00757362		cysteine-rich and transmembrane domain-containing protein WIH2
XR_004216904.1	15.823	-7.29953	2.04523	-3.56905	0.000358279	0.00757362		#N/A
XM_004142952.3	6078.58	2.06448	0.578591	3.56812	0.000359557	0.00758469		uncharacterized LOC101215840
XM_011653824.2	11.9037	-6.88865	1.93147	-3.56653	0.000361745	0.00762357	GO:0000976	dehydration-responsive element-binding protein 2F
XM_004139451.3	9922.66	-2.78706	0.782893	-3.55995	0.000370922	0.00780952		hypothetical protein
XM_031882460.1	13.8617	-7.10718	1.99813	-3.55691	0.000375236	0.00789282	GO:0016757	alpha-1,3-arabinosyltransferase XAT2, transcript variant X2
XM_004139027.3	18679.8	-2.12878	0.59854	-3.55662	0.000375655	0.00789412	GO:0009416	chlorophyll a-b binding protein 8, chloroplastic
XM_011650411.2	15.4169	-7.26198	2.04364	-3.55345	0.000380213	0.0079823	GO:0005515	uncharacterized LOC101206361
XR_004215294.1	17.6732	-7.45881	2.09985	-3.55207	0.000382214	0.00801669		#N/A
XM_011650701.2	508.542	12.6879	3.5731	3.55096	0.000383829	0.00804293	GO:0003333	amino acid transporter AVT6A, transcript variant X3
XM_031882203.1	11.0667	-6.78021	1.90984	-3.55015	0.000385013	0.00806009	GO:0009630	protein LAZY 1, transcript variant X4
XM_004135168.3	508.331	1.56427	0.44078	3.54886	0.0003869	0.00808427		glycosyltransferase family 92 protein RCOM_0530710
XM_004150148.3	13.6315	-7.08381	1.99605	-3.54892	0.000386808	0.00808427	GO:0005758	mitochondrial intermembrane space import and assembly protein 40 homolog, transcript variant X3
XM_011658399.2	22.1088	-7.778	2.19213	-3.54816	0.00038794	0.00809834		uncharacterized LOC101221777
XM_004142910.3	1498.78	-1.48181	0.41826	-3.54279	0.000395918	0.00825324	GO:0009535	ALBINO3-like protein 1, chloroplastic, transcript variant X1
XM_004145041.3	710.125	3.02843	0.854845	3.54266	0.000396108	0.00825324		protein HEAT-STRESS-ASSOCIATED 32
XM_011652937.2	13.6779	-7.08452	2.00151	-3.53959	0.000400749	0.00834208	GO:0005885	actin-related protein 2/3 complex subunit 4, transcript variant X3
XM_004142096.2	13.1835	-7.03266	1.98904	-3.5357	0.000406702	0.00845803	GO:0004601	peroxidase 2-like
XM_004151289.3	156.483	1.41073	0.399167	3.53418	0.000409039	0.00849862	GO:0004672	CBL-interacting serine/threonine-protein kinase 7
XM_004144889.3	20.0811	-7.64307	2.16285	-3.5338	0.000409628	0.00850287	GO:0005634	cytokinin riboside 5'-monophosphate phosphoribohydrolase LOG5
XM_011654960.2	510.98	12.6948	3.59284	3.53336	0.000410306	0.00850894		reticulon-like protein B8, transcript variant X3
XM_004147367.3	15.2271	-7.24419	2.05106	-3.53193	0.000412537	0.00854717	GO:0000978	agamous-like MADS-box protein AGL29
XM_004136869.3	972.065	2.22011	0.628629	3.53166	0.000412954	0.00854779		uncharacterized LOC101210086
XM_004139929.3	13.1317	-7.02983	1.99315	-3.527	0.000420298	0.00869167	GO:0003723	pentatricopeptide repeat-containing protein At2g03880, mitochondrial, transcript variant X1
XM_031888310.1	23.9288	-7.89296	2.23883	-3.52548	0.000422719	0.00873355	GO:0009507	protein ABCI12, chloroplastic
XM_031881800.1	62.8941	1.97941	0.562012	3.522	0.000428304	0.00884068	GO:0008194	flavonol 7-O-beta-glucosyltransferase UGT74F1
XM_031884732.1	18.2215	-7.50255	2.13078	-3.52104	0.000429859	0.00886449	GO:0004672	LEAF RUST 10 DISEASE-RESISTANCE LOCUS RECEPTOR-LIKE PROTEIN KINASE-like 1.3, transcript variant X2
XM_004136341.3	1200.68	-2.88716	0.820169	-3.52021	0.000431211	0.00888408	GO:0004553	endoglucanase 10
XM_004136474.3	1257.08	-1.19296	0.33901	-3.51895	0.000433253	0.00890452	GO:0002098	uncharacterized LOC101209667
XM_004139211.3	7123.04	-2.08851	0.59352	-3.51886	0.000433413	0.00890452	GO:0008911	NADP-dependent glyceraldehyde-3-phosphate dehydrogenase, transcript variant X2
XM_004142709.3	1262.23	-1.61853	0.459946	-3.51897	0.000433231	0.00890452	GO:0016627	very-long-chain enoyl-CoA reductase
XM_004148072.3	3075.39	-1.58285	0.449912	-3.51812	0.00043461	0.00890743	GO:0004722	probable protein phosphatase 2C 75, transcript variant X1
XM_004153092.3	4003.95	1.18577	0.337044	3.51814	0.000434579	0.00890743	GO:0000272	inactive beta-amylase 9
XR_004216983.1	14.2641	-7.1457	2.03117	-3.51803	0.000434765	0.00890743		#N/A
XM_004152701.1	316.259	1.70071	0.483621	3.51662	0.000437072	0.0089464	GO:0000149	putative clathrin assembly protein At4g40080
XM_004144438.3	151.911	-6.22361	1.77013	-3.51591	0.000438258	0.00896237	GO:0007031	peroxisome biogenesis protein 22, transcript variant X2
XM_011658660.2	10.9978	-6.77096	1.92782	-3.51223	0.000444358	0.00907032	GO:0005783	putative membrane-bound O-acyltransferase C24H6.01c, transcript variant X4
XM_011659972.2	499.948	12.6633	3.60526	3.51247	0.000443966	0.00907032	GO:0003735	60S ribosomal protein L32-1, transcript variant X2
XM_004136264.3	11.7411	-6.86467	1.9552	-3.51098	0.000446463	0.00910488	GO:0004601	peroxidase 45
XM_004144058.3	2675.56	-2.79876	0.797224	-3.51063	0.000447051	0.00910846		xylogen-like protein 11
XM_004152518.3	438.325	3.01511	0.858982	3.51009	0.000447948	0.00911625		uncharacterized LOC101205232
XR_004215780.1	65.4926	-5.48754	1.56344	-3.50991	0.000448259	0.00911625		#N/A
XM_031884166.1	131.131	2.97534	0.848273	3.50753	0.000452291	0.00918979	GO:0005515	pentatricopeptide repeat-containing protein At5g65560
XM_004139292.3	1961.48	2.93826	0.837777	3.50721	0.000452831	0.0091923	GO:0003677	multiprotein-bridging factor 1c
XM_004141757.3	10.4709	-6.70254	1.91223	-3.50509	0.000456458	0.00925741	GO:0004553	beta-fructofuranosidase, insoluble isoenzyme CWINV1
XM_011657858.2	265.264	3.70752	1.05859	3.50231	0.00046124	0.00934582	GO:0004672	MDIS1-interacting receptor like kinase 2
XM_004138964.3	15.2685	-6.26371	1.78909	-3.50105	0.00046342	0.00937281		hypothetical protein
XM_004142832.3	25.3049	-7.97625	2.27813	-3.50123	0.000463121	0.00937281	GO:0000079	putative cyclin-A3-1
XM_031887663.1	393.332	12.3173	3.51845	3.50079	0.000463884	0.0093736	GO:0035091	TOM1-like protein 4, transcript variant X3
XM_004142870.3	456.863	12.5333	3.58589	3.49518	0.000473745	0.00956411		uncharacterized LOC101215839, transcript variant X2
XM_004137740.3	738.947	-2.47038	0.706973	-3.4943	0.000475305	0.00958001		transcription factor AS1
XM_004139200.3	675.34	-12.7128	3.6382	-3.49425	0.0004754	0.00958001	GO:0003729	flowering locus K homology domain, transcript variant X1
XR_004215696.1	10.2889	-6.6769	1.91124	-3.49349	0.000476751	0.00958972		#N/A
XR_969897.2	13.1794	-7.03599	2.01396	-3.49361	0.000476529	0.00958972		#N/A
XM_011660498.2	126.357	2.16569	0.619991	3.49309	0.000477465	0.00959535	GO:0003723	pentatricopeptide repeat-containing protein At5g16860, transcript variant X13
XM_004147954.3	26.0476	-8.01468	2.29743	-3.48854	0.000485665	0.00975127	GO:0003677	NAC domain-containing protein 83, transcript variant X2
XM_031883128.1	11.7199	-6.86578	1.97013	-3.48495	0.000492238	0.00987426	GO:0005783	probable protein S-acyltransferase 12, transcript variant X2
XM_011657371.2	698.367	-12.7611	3.66459	-3.48228	0.000497169	0.00996414	GO:0005515	F-box/kelch-repeat protein SKIP11, transcript variant X2
XM_004137635.3	17.5488	-7.4488	2.14098	-3.47916	0.000502992	0.0100713	GO:0005739	alanine--glyoxylate aminotransferase 2 homolog 3, mitochondrial
XR_004217917.1	424.011	12.4257	3.5717	3.47892	0.00050343	0.0100713		#N/A
XM_031880348.1	11.6721	-6.85664	1.97139	-3.47807	0.000505038	0.0100944		uncharacterized LOC101217511, transcript variant X1
XM_011658573.2	29.0209	-8.17084	2.35095	-3.47556	0.000509796	0.0101803		uncharacterized LOC105435779
XM_011657366.2	928.782	-2.5898	0.745405	-3.47436	0.000512072	0.0102165	GO:0016020	protein NRT1/ PTR FAMILY 4.6
XM_011653604.2	10.5897	-6.71747	1.93492	-3.4717	0.00051717	0.0103089	GO:0003906	DNA-(apurinic or apyrimidinic site) lyase, transcript variant X2
XM_004138312.2	19.5544	-7.60389	2.19058	-3.47118	0.000518178	0.010319		uncharacterized LOC101208454, transcript variant X1
XM_031887403.1	1159.32	-1.5425	0.444401	-3.47095	0.000518611	0.010319	GO:0004471	NAD-dependent malic enzyme 2, mitochondrial, transcript variant X2
XM_004135278.3	12817.2	-3.17229	0.914134	-3.47027	0.00051993	0.0103359	GO:0009416	chlorophyll a-b binding protein 7, chloroplastic
XM_004142884.3	406.198	12.3638	3.56308	3.46996	0.000520541	0.0103387	GO:0055085	mitochondrial carrier protein CoAc1, transcript variant X1
XM_004134903.3	10.2027	-6.66346	1.92318	-3.46482	0.000530586	0.0105288	GO:0005385	zinc transporter 7
XR_004216911.1	12.9801	-7.01381	2.02458	-3.46434	0.000531541	0.0105382		#N/A
XM_004150801.1	14.7445	-7.19559	2.07817	-3.46246	0.000535259	0.0105929	GO:0006511	E3 ubiquitin-protein ligase RNF181
XM_011654341.2	1936.39	-1.94965	0.563056	-3.46263	0.00053493	0.0105929	GO:0005524	ABC transporter B family member 2
XM_031883044.1	12.3924	-6.94288	2.00786	-3.45785	0.000544501	0.0107662	GO:0009055	ferredoxin C 2, chloroplastic, transcript variant X2
XM_004150719.3	364.892	1.66577	0.481836	3.45712	0.000545974	0.0107857		protein unc-13 homolog
XM_004139229.3	1292.5	-1.11224	0.321954	-3.45465	0.000551	0.0108752		hypothetical protein
XM_031889959.1	168.294	3.11303	0.901325	3.45384	0.000552673	0.0108985	GO:0000978	nuclear transcription factor Y subunit B-like
XM_004136323.3	2697.44	0.969284	0.280718	3.45288	0.000554633	0.0109274	GO:0003723	ribonuclease P protein subunit p25-like protein
XM_004148976.3	11.6068	-6.84982	1.98482	-3.45111	0.000558283	0.0109895	GO:0004318	enoyl-[acyl-carrier-protein] reductase [NADH], chloroplastic, transcript variant X1
XM_011655041.2	673.245	-12.7083	3.68268	-3.45082	0.00055888	0.0109915	GO:0005737	14-3-3-like protein, transcript variant X2
XM_004142285.3	18.7461	-7.54276	2.18614	-3.45027	0.000560033	0.0110043	GO:0004497	cytochrome P450 CYP736A12
XM_004134704.3	14.3252	-7.15272	2.07366	-3.44932	0.000562008	0.0110333	GO:0030599	pectinesterase
XM_031888067.1	2991.38	2.51991	0.730767	3.44831	0.000564105	0.0110647	GO:0003700	scarecrow-like protein 13, transcript variant X2
XM_004140289.3	6237.7	2.23117	0.647786	3.4443	0.000572533	0.01122	GO:0009695	allene oxide cyclase, chloroplastic
XM_004146612.3	286.08	-5.46415	1.58672	-3.44368	0.000573862	0.0112361		glycine-rich cell wall structural protein 2
XM_011652691.2	13.9303	-7.1148	2.06646	-3.44299	0.000575324	0.0112547		uncharacterized LOC105434839
XM_004136863.3	198.157	1.18594	0.344604	3.44145	0.00057861	0.011289	GO:0005794	protein trichome birefringence-like 12
XM_031882653.1	14.2354	-7.14223	2.0753	-3.44155	0.000578395	0.011289		uncharacterized LOC101206635, transcript variant X2
XM_031886141.1	369.402	12.2267	3.55243	3.44179	0.00057787	0.011289	GO:0004672	LEAF RUST 10 DISEASE-RESISTANCE LOCUS RECEPTOR-LIKE PROTEIN KINASE-like 1.1, transcript variant X3
XM_011658363.2	2791.07	-1.22669	0.356517	-3.44075	0.000580106	0.0113082	GO:0000036	acyl carrier protein 1, chloroplastic
XM_004146099.3	1238.86	-1.46423	0.425731	-3.43933	0.00058316	0.0113468	GO:0005634	26S proteasome non-ATPase regulatory subunit 4 homolog
XM_011651332.2	12.9498	-7.00897	2.03802	-3.43911	0.000583627	0.0113468	GO:0000978	transcription factor bHLH110, transcript variant X1
XM_011654857.2	12.7388	-6.98672	2.03148	-3.43922	0.000583392	0.0113468	GO:0047429	7-methyl-GTP pyrophosphatase, transcript variant X2
XM_011653429.2	10.0418	-6.64229	1.93326	-3.4358	0.000590818	0.0114564		uncharacterized LOC101209455
XM_011659689.2	15.9116	-7.3027	2.12532	-3.43604	0.000590274	0.0114564	GO:0005515	two-component response regulator-like APRR9, transcript variant X1
XR_004214059.1	86.4844	2.858	0.831815	3.43586	0.000590673	0.0114564		#N/A
XM_004135490.3	11.781	-6.87375	2.00342	-3.431	0.000601365	0.0116486		major pollen allergen Ole e 10
XM_004136646.3	14.404	-7.15953	2.08684	-3.43081	0.000601788	0.0116486		hypothetical protein, transcript variant X1
XM_011653832.2	1126.55	3.00448	0.876007	3.42975	0.000604143	0.0116777		uncharacterized LOC105434988
XR_968698.2	248.674	-8.23118	2.4	-3.42965	0.000604349	0.0116777		#N/A
XM_004137074.3	19.298	-5.56215	1.62215	-3.42888	0.000606071	0.0116804	GO:0009694	methylesterase 3
XM_004145456.3	322.248	1.92121	0.560279	3.42902	0.000605775	0.0116804	GO:0004672	CBL-interacting serine/threonine-protein kinase 5
XR_004218445.1	10.5418	-6.71257	1.95765	-3.42889	0.000606044	0.0116804		#N/A
XM_011652884.2	15.216	-7.24177	2.1123	-3.42839	0.000607173	0.0116914	GO:0003677	protein REVEILLE 6, transcript variant X2
XM_004154112.3	18.9748	-7.55721	2.20541	-3.42666	0.000611048	0.0117558		uncharacterized LOC101211799
XM_004153682.3	2520.4	3.52867	1.03104	3.42243	0.000620637	0.0119298	GO:0006457	18.5 kDa class I heat shock protein
XM_011653533.2	37312.5	-2.24805	0.657457	-3.41932	0.000627788	0.0120568	GO:0006869	non-specific lipid-transfer protein 1
XM_011657726.2	9.87132	-6.61599	1.93556	-3.41812	0.000630547	0.0120993	GO:0052861	endo-1,3(4)-beta-glucanase 2
XM_011656372.2	6197.01	2.76538	0.809242	3.41725	0.000632563	0.0121274		uncharacterized LOC105435432
XM_004139149.3	1022.05	-1.70076	0.498241	-3.41353	0.000641267	0.0122836		UPF0603 protein At1g54780, chloroplastic
XM_011657665.2	449.572	-12.1258	3.55286	-3.41296	0.000642614	0.0122988		hypothetical protein, transcript variant X1
XM_004146024.3	36.143	-6.63337	1.9438	-3.41258	0.000643514	0.0123053	GO:0005515	pentatricopeptide repeat-containing protein At3g14580, mitochondrial
XM_004141135.3	11.1165	-6.78696	1.99031	-3.41	0.000649624	0.0124015	GO:0005515	uncharacterized LOC101216407
XM_011657075.2	10.6357	-6.72367	1.9718	-3.40992	0.000649827	0.0124015		uncharacterized LOC101216887, transcript variant X2
XR_004218422.1	14.5032	-7.17173	2.1033	-3.40975	0.00065023	0.0124015		#N/A
XM_031886482.1	16.5722	-7.36309	2.16095	-3.40733	0.000656007	0.0125009	GO:0005886	umecyanin-like
XM_011650622.2	35.3041	-8.45415	2.48139	-3.40703	0.000656747	0.0125042	GO:0016614	(R)-mandelonitrile lyase 1
XM_011651556.2	12.7984	-6.98987	2.05333	-3.40417	0.000663659	0.012625	GO:0032875	cyclin-dependent protein kinase inhibitor SMR1
XM_004143587.3	18.1855	-7.49794	2.20302	-3.40348	0.000665326	0.0126458		olee1-like protein
XR_968658.2	18.1703	-7.4944	2.20267	-3.40241	0.000667943	0.0126846		#N/A
XM_031887279.1	18.5332	-7.52733	2.21279	-3.40174	0.000669589	0.0127049		uncharacterized LOC116404548
XM_004140602.3	68.3014	3.11551	0.916863	3.39801	0.000678781	0.0128683	GO:0007275	protein LAX PANICLE 2
XM_011655550.2	11.3272	-6.81427	2.00592	-3.39708	0.000681103	0.0129012		3-oxoacyl-[acyl-carrier-protein] reductase FabG
XR_004217405.1	330.16	1.94381	0.572579	3.39484	0.000686687	0.0129959		#N/A
XM_031888472.1	10.8674	-6.75739	1.99198	-3.3923	0.000693073	0.0131055	GO:0006355	transcription factor UPBEAT1
XM_004148369.3	1074.6	2.99871	0.884482	3.39036	0.000698003	0.0131874	GO:0008272	mitochondrial uncoupling protein 5
XM_004140049.3	416.591	-12.0158	3.54532	-3.38921	0.000700944	0.0132206	GO:0009507	ribosome-recycling factor, chloroplastic, transcript variant X1
XM_004148122.3	12.766	-6.98475	2.06096	-3.38907	0.0007013	0.0132206	GO:0005794	protein trichome birefringence-like 33
XM_031885719.1	11.9592	-6.89592	2.03481	-3.38897	0.000701557	0.0132206	GO:0005975	pullulanase 1, chloroplastic, transcript variant X2
XM_011656850.2	2469.13	-1.21852	0.359681	-3.38778	0.00070462	0.0132557	GO:0005743	mitochondrial pyruvate carrier 4
XM_031880173.1	9.81963	-6.60818	1.9505	-3.38794	0.000704202	0.0132557		uncharacterized LOC101222629, transcript variant X1
XM_031882752.1	871.707	2.39358	0.706592	3.3875	0.000705336	0.0132579	GO:0004672	probable serine/threonine-protein kinase PBL19, transcript variant X2
XM_031881354.1	19.6262	-7.60582	2.24554	-3.38708	0.000706398	0.0132666	GO:0006952	TMV resistance protein N
XM_004143654.3	17.0527	-7.40627	2.18701	-3.38649	0.000707941	0.0132843	GO:0004190	aspartyl protease family protein 2
XM_011653825.2	17.0545	-7.40735	2.19	-3.38234	0.000718699	0.0134747	GO:0005634	protein N-terminal glutamine amidohydrolase, transcript variant X1
XM_004143792.3	482.852	-1.13189	0.334844	-3.38036	0.000723898	0.0135418	GO:0034338	embryogenesis-associated protein EMB8
XM_011657205.2	37.2116	-6.81321	2.01557	-3.38029	0.000724094	0.0135418	GO:0045892	transcription repressor OFP8
XM_031883036.1	544.508	2.0759	0.614121	3.38028	0.000724119	0.0135418	GO:0004970	glutamate receptor 2.7, transcript variant X2
XM_011656945.2	10.5495	-6.71317	1.98668	-3.37909	0.000727251	0.0135889	GO:0008654	choline/ethanolaminephosphotransferase 1, transcript variant X3
XM_004149675.3	496.004	1.61297	0.477466	3.37819	0.000729654	0.0136002	GO:0000027	notchless protein homolog
XM_004152783.3	279.363	11.8238	3.50005	3.37817	0.000729706	0.0136002		CBS domain-containing protein CBSX6, transcript variant X1
XR_969139.2	17.532	-7.4441	2.20351	-3.37829	0.00072938	0.0136002		#N/A
XM_004137617.3	1080.89	-2.00444	0.594209	-3.37329	0.000742765	0.0138203	GO:0004672	probable leucine-rich repeat receptor-like protein kinase At5g49770, transcript variant X1
XM_004152861.3	3163.5	2.744	0.813407	3.37347	0.000742272	0.0138203	GO:0005509	calcium-binding protein KRP1
XM_004139037.3	4112.62	2.58504	0.766776	3.37131	0.000748108	0.013908	GO:0005524	dnaJ protein homolog
XR_004219437.1	17.8037	-7.46935	2.21873	-3.3665	0.000761273	0.0141409		#N/A
XR_004218395.1	12.1392	-6.91749	2.05606	-3.36444	0.000766999	0.0142352		#N/A
XM_004152061.3	722.674	-1.35894	0.404069	-3.36313	0.000770632	0.0142907	GO:0003676	30S ribosomal protein S1 homolog B, transcript variant X2
XM_004141268.3	516.174	-2.48574	0.740499	-3.35685	0.000788363	0.0146072		pathogen-associated molecular patterns-induced protein A70
XM_004135285.3	3336.06	-1.90543	0.567816	-3.35571	0.000791617	0.0146552		non-specific lipid transfer protein GPI-anchored 1
XM_031881491.1	190.468	6.42095	1.91627	3.35075	0.000805937	0.0148953	GO:0003713	uncharacterized LOC101222080, transcript variant X3
XR_004214511.1	16.881	-7.38897	2.2051	-3.35085	0.000805625	0.0148953		#N/A
XM_004150023.3	69.6504	4.6366	1.38397	3.35022	0.000807482	0.0149114	GO:0005634	B-box zinc finger protein 21
XM_004149468.3	304.795	11.9494	3.56702	3.34995	0.00080825	0.0149131	GO:0005515	WD repeat-containing protein 26 homolog, transcript variant X1
XM_004147927.3	9.60115	-6.57698	1.96423	-3.34838	0.000812861	0.0149857	GO:0003677	NAC domain-containing protein 26
XM_004140206.3	597.676	-1.20329	0.359637	-3.34584	0.000820339	0.0151109	GO:0003723	protein MEI2-like 5, transcript variant X1
XM_004147097.3	4776.33	3.18764	0.953122	3.34442	0.000824552	0.0151759		transcription factor MYB14
XM_031880597.1	10.4804	-6.70346	2.00748	-3.33925	0.000840061	0.0154356	GO:0022857	hippocampus abundant transcript 1 protein
XM_031881266.1	433.77	-12.0741	3.61563	-3.33941	0.000839567	0.0154356	GO:0004310	squalene synthase 12, transcript variant X1
XR_004214493.1	10.2716	-6.67596	1.99942	-3.33895	0.000840943	0.0154389		#N/A
XM_004150887.3	2110.24	-2.37264	0.710921	-3.33742	0.000845602	0.0155116	GO:0008171	caffeic acid 3-O-methyltransferase
XM_031886145.1	238.742	11.5971	3.47682	3.33554	0.00085133	0.0156037		uncharacterized LOC101209750, transcript variant X2
XM_004151561.3	16.9902	-7.39808	2.21901	-3.33396	0.000856184	0.0156537	GO:0006885	cation/H(+) antiporter 15
XM_011657364.2	18.6599	-7.53581	2.26008	-3.33431	0.000855118	0.0156537	GO:0009507	uncharacterized LOC101204187, transcript variant X2
XM_031887907.1	258.558	11.712	3.51293	3.33398	0.000856124	0.0156537	GO:0003878	ATP-citrate synthase beta chain protein 2, transcript variant X1
XM_004135507.3	673.598	-1.83149	0.549445	-3.33335	0.000858066	0.0156751	GO:0005747	NADH dehydrogenase [ubiquinone] 1 alpha subcomplex subunit 8-B
XM_011660554.2	10.4729	-6.70202	2.01236	-3.33043	0.000867132	0.0158277		uncharacterized LOC105436100
XR_004217429.1	228.509	2.9991	0.900748	3.32956	0.000869835	0.0158639		#N/A
XM_004140079.3	2566.79	1.65632	0.497572	3.3288	0.0008722	0.0158939	GO:0003677	ethylene-responsive transcription factor 3
XR_180824.3	3385.75	-2.08314	0.625987	-3.32777	0.000875449	0.01594		#N/A
XM_004140867.3	14.4666	-7.16963	2.15653	-3.32462	0.000885405	0.016108		hypothetical protein
XM_004147463.3	4957.88	2.80844	0.845042	3.32343	0.00088918	0.0161633	GO:0005524	heat shock 70 kDa protein, mitochondrial
XM_004143126.3	1084.49	1.25136	0.376568	3.32306	0.000890356	0.0161714		peroxisomal and mitochondrial division factor 2, transcript variant X1
XR_004214869.1	9.80049	-6.60434	1.98771	-3.32258	0.000891883	0.0161858		#N/A
XM_031888498.1	14.9996	-7.22118	2.17557	-3.31921	0.000902733	0.0163693	GO:0005198	coatomer subunit beta'-2, transcript variant X2
XM_031883693.1	247.063	11.6464	3.50987	3.3182	0.000905994	0.0164149	GO:0004197	ubiquitin carboxyl-terminal hydrolase 25, transcript variant X3
XM_004148367.3	706.556	-2.10069	0.633689	-3.31502	0.000916376	0.0165894		uncharacterized LOC101202793, transcript variant X1
XM_011657342.2	13.4745	-7.06768	2.13246	-3.31432	0.000918647	0.0166169	GO:0010468	protein PLASTID REDOX INSENSITIVE 2, chloroplastic, transcript variant X2
XM_004152681.3	1452.18	0.799746	0.24135	3.31363	0.000920931	0.0166446	GO:0003729	polyadenylate-binding protein RBP47
XM_031889231.1	2166.56	2.81123	0.848584	3.31285	0.000923506	0.0166775		hypothetical protein
XM_004138721.3	4298.14	2.81569	0.85074	3.3097	0.000933969	0.0168526		uncharacterized LOC101206986
XM_031889017.1	265.593	11.7508	3.5553	3.30514	0.000949292	0.0171152	GO:0006790	adenylylsulfatase HINT3, transcript variant X1
XM_011658118.2	255.645	11.6957	3.54175	3.30225	0.000959135	0.0172785		biotin carboxyl carrier protein of acetyl-CoA carboxylase, transcript variant X2
XM_004134745.3	1514.65	-1.52124	0.46074	-3.30174	0.000960873	0.0172816	GO:0004334	fumarylacetoacetase
XM_004141418.3	366.214	-11.8299	3.58278	-3.30187	0.000960425	0.0172816		uncharacterized LOC101205434, transcript variant X3
XM_004135227.3	3517.8	2.60155	0.788107	3.301	0.000963394	0.0173129	GO:0003830	hypothetical protein, transcript variant X1
XR_004215112.1	9.28124	-6.52904	1.97807	-3.30071	0.000964414	0.0173171		#N/A
XM_031887584.1	228.009	11.5307	3.49367	3.30047	0.000965245	0.017318	GO:0000978	MADS-box protein SOC1, transcript variant X2
NM_001308897.2	8414.83	1.42012	0.430454	3.29912	0.000969896	0.0173873	GO:0005524	heat shock cognate 70 kDa protein 2
XM_004139576.3	10.8692	-6.75757	2.04941	-3.29732	0.000976123	0.0174794	GO:0000727	cell division control protein 45 homolog
XM_031880759.1	16.1048	-7.32416	2.22134	-3.29718	0.00097662	0.0174794	GO:0003723	RNA-binding protein 48, transcript variant X4
XM_004135698.3	9.59163	-6.57588	1.99532	-3.29566	0.000981922	0.0175601	GO:0003700	transcription factor bHLH52
XM_004138614.3	751.349	1.27365	0.386573	3.29473	0.000985175	0.017604	GO:0004821	histidine--tRNA ligase, cytoplasmic
XM_031882222.1	9.78887	-6.60643	2.00606	-3.29323	0.000990427	0.0176836		uncharacterized LOC101219659, transcript variant X1
XM_031883985.1	11.1488	-6.79443	2.06374	-3.29229	0.000993754	0.0177286	GO:0004471	NAD-dependent malic enzyme 2, mitochondrial-like, transcript variant X7
XM_004134926.3	14.7979	-7.20301	2.18828	-3.29163	0.000996095	0.0177561	GO:0004664	arogenate dehydratase/prephenate dehydratase 1, chloroplastic, transcript variant X2
XM_004143512.3	399.097	-1.02157	0.31039	-3.29125	0.000997439	0.0177657	GO:0016020	uncharacterized LOC101211597, transcript variant X1
XM_031882208.1	17.6446	-7.4552	2.26546	-3.29081	0.000998999	0.0177791	GO:0004843	OVARIAN TUMOR DOMAIN-containing deubiquitinating enzyme 3, transcript variant X2
XM_004152614.3	1235.88	2.50756	0.763034	3.2863	0.00101512	0.0180515	GO:0004623	probable 1-acylglycerol-3-phosphate O-acyltransferase
XM_004137532.3	9.49577	-6.56142	1.9979	-3.28416	0.00102287	0.0181718	GO:0009638	protein PHYTOCHROME KINASE SUBSTRATE 1
XM_011661646.2	225.985	11.5179	3.50729	3.28398	0.00102353	0.0181718	GO:0004124	cysteine synthase, transcript variant X1
XM_031887583.1	218.416	11.4687	3.4942	3.2822	0.00103	0.0182719	GO:0000978	nuclear transcription factor Y subunit A-7, transcript variant X4
XM_011658138.2	214.183	11.4405	3.48633	3.28153	0.00103246	0.0182903		uncharacterized LOC101213740, transcript variant X3
XM_031882922.1	22.0278	-7.77439	2.36918	-3.28147	0.00103269	0.0182903		uncharacterized LOC116402768
XM_004138075.3	1595.77	1.43616	0.437726	3.28095	0.00103458	0.0183091	GO:0003700	calmodulin-binding protein 60 A, transcript variant X1
XM_011659327.2	238.889	1.94477	0.592962	3.27975	0.00103899	0.0183724	GO:0001678	hexokinase-3
XM_004135779.3	69.7658	-5.21298	1.59037	-3.27783	0.00104607	0.0184828	GO:0000079	cyclin-A2-4
XM_004147644.3	19.0707	-7.5643	2.30826	-3.27705	0.00104896	0.0185191	GO:0005737	actin-97
XM_004135563.3	6826.88	3.06036	0.934089	3.27631	0.00105174	0.0185532		REF/SRPP-like protein At3g05500
XM_031883534.1	469.091	1.72052	0.5255	3.27406	0.00106013	0.0186865	GO:0004672	calcium/calmodulin-regulated receptor-like kinase 1, transcript variant X4
XM_004153649.2	9.16628	-6.51086	1.98923	-3.27306	0.00106391	0.018738	GO:0004553	endoglucanase 13
XM_031883426.1	13.8178	-7.09903	2.16957	-3.27209	0.00106755	0.0187872	GO:0003677	zinc finger A20 and AN1 domain-containing stress-associated protein 10-like
XM_011651516.2	15.7523	-7.29001	2.22831	-3.27155	0.0010696	0.0188082		UPF0481 protein At3g47200
XM_011659979.2	52109.5	-3.17981	0.972255	-3.27056	0.00107336	0.0188594	GO:0009416	chlorophyll a-b binding protein of LHCII type I, chloroplastic-like
XM_031887519.1	213.195	11.4337	3.50203	3.26489	0.00109508	0.0192257	GO:0003951	NAD kinase 2, chloroplastic, transcript variant X2
XM_004145849.3	1586.09	-1.74593	0.534892	-3.26407	0.00109823	0.019263		hypothetical protein
XM_031882871.1	10.4612	-6.70278	2.05362	-3.26389	0.00109895	0.019263	GO:0000145	exocyst complex component SEC15A, transcript variant X2
NM_001287210.1	12.4937	-6.95874	2.13256	-3.26309	0.00110205	0.0192919	GO:0005737	glutaredoxin
XM_004141526.3	11.4863	-6.8356	2.09487	-3.26301	0.00110235	0.0192919	GO:0003723	pentatricopeptide repeat-containing protein At5g15300, transcript variant X1
XM_031885054.1	24.6706	-7.93955	2.43598	-3.25929	0.00111693	0.0195317	GO:0005484	putative SNAP25 homologous protein SNAP30, transcript variant X3
XM_031881274.1	68.9311	-9.42	2.89134	-3.258	0.00112199	0.0195892	GO:0000139	probable beta-1,3-galactosyltransferase 2, transcript variant X3
XR_004216652.1	13.6085	-7.08019	2.17302	-3.25822	0.00112112	0.0195892		#N/A
XM_011657519.2	58.4214	-5.50651	1.69069	-3.25695	0.00112615	0.0196462	GO:0003677	ethylene-responsive transcription factor WRI1
XM_004150705.3	12.4538	-6.95026	2.13451	-3.25613	0.00112941	0.0196875	GO:0003677	two-component response regulator ARR10, transcript variant X2
XM_011655843.2	11.0438	-6.77603	2.08339	-3.25241	0.0011443	0.0199313		protein TRIGALACTOSYLDIACYLGLYCEROL 5, chloroplastic, transcript variant X1
XM_004136920.3	2765.46	0.871978	0.268189	3.25135	0.00114857	0.0199899	GO:0005789	probable E3 ubiquitin ligase SUD1
XM_011653493.2	962.309	2.0767	0.638786	3.25101	0.00114998	0.0199987	GO:0005737	O-fucosyltransferase 20
XM_004138554.3	1195.94	2.68697	0.827071	3.24878	0.00115901	0.0201399	GO:0005829	dnaJ homolog subfamily B member 13
XM_004141981.3	359.423	1.80814	0.557069	3.2458	0.0011712	0.0203357	GO:0004672	lysM domain receptor-like kinase 4
XM_004141260.3	387.092	-1.85163	0.570651	-3.24477	0.00117546	0.0203938	GO:0045739	BRISC and BRCA1-A complex member 1
XR_969587.2	14.6013	-7.17879	2.21291	-3.24405	0.00117841	0.0204136		#N/A
XR_969741.2	12.1012	-6.91155	2.13054	-3.24404	0.00117845	0.0204136		#N/A
XM_031888663.1	9.8618	-6.61501	2.04077	-3.24142	0.00118934	0.020586	GO:0004471	NAD-dependent malic enzyme 59 kDa isoform, mitochondrial-like, transcript variant X3
XM_004141435.3	659.771	-1.9701	0.607871	-3.24098	0.0011912	0.020602	GO:0004672	protein NSP-INTERACTING KINASE 1, transcript variant X1
XM_011654086.2	231.309	11.5513	3.56625	3.23907	0.00119921	0.0207244	GO:0003677	NAC domain-containing protein 72, transcript variant X1
XM_031881051.1	190.676	-6.22937	1.92359	-3.23841	0.00120198	0.020756	GO:0004620	patatin-like protein 2
XM_031888464.1	331.753	-11.6872	3.61099	-3.23657	0.00120974	0.0208573	GO:0005515	zinc finger protein CONSTANS-LIKE 9, transcript variant X2
XM_031889483.1	15.4941	-7.26505	2.24459	-3.2367	0.00120922	0.0208573		uncharacterized LOC116405507
XM_011657626.2	969.213	-2.35882	0.729221	-3.23471	0.00121765	0.0209773	GO:0003700	transcription factor TGA2.2, transcript variant X7
XM_004141452.3	1264.23	-1.19984	0.371003	-3.23405	0.0012205	0.02101	GO:0009695	allene oxide cyclase, chloroplastic
NM_001280767.1	1562.64	2.26275	0.700076	3.23215	0.00122863	0.0211036	GO:0006809	nitrate reductase [NADH]-like
XM_004152111.3	298.187	-11.5334	3.56838	-3.23211	0.0012288	0.0211036	GO:0004843	OVARIAN TUMOR DOMAIN-containing deubiquitinating enzyme 1, transcript variant X1
XM_011654543.2	16.45	-6.36844	1.97013	-3.2325	0.00122711	0.0211036		zinc finger protein ZAT5
XM_031881428.1	18.562	-7.5296	2.33108	-3.23009	0.0012375	0.0212365	GO:0004553	glucan endo-1,3-beta-glucosidase, basic isoform
XR_004215415.1	12.7448	-6.98675	2.16319	-3.22983	0.00123863	0.0212395		#N/A
NM_001287468.1	1438.25	-3.25089	1.00693	-3.22851	0.00124439	0.0213216	GO:0005886	aquaporin PIP2-1-like
XM_004147755.3	424.86	2.87501	0.890577	3.22826	0.00124548	0.0213238	GO:0004497	cytochrome P450 CYP82D47
XM_011657652.2	15.9492	-7.3102	2.2665	-3.22532	0.00125831	0.0215268	GO:0005739	cytochrome c oxidase assembly factor 6, transcript variant X2
XM_004141549.3	291.67	-1.88614	0.58488	-3.22483	0.00126046	0.0215381	GO:0005515	pentatricopeptide repeat-containing protein At3g29290, transcript variant X1
XM_011659686.2	320.818	-11.6389	3.60926	-3.22473	0.00126092	0.0215381	GO:0004190	aspartic proteinase-like protein 1, transcript variant X2
XM_004143192.3	432.348	2.1436	0.665156	3.2227	0.0012699	0.0216747	GO:0005515	dnaJ protein P58IPK homolog
XM_011658432.2	14.1525	-7.13862	2.21805	-3.21841	0.00128902	0.021984		putative F-box protein PP2-B8
XM_004133777.3	303.303	-11.5579	3.59214	-3.21756	0.00129288	0.0220328	GO:0005515	F-box/kelch-repeat protein At3g61590, transcript variant X1
XM_004151849.3	15.9194	-7.30351	2.2712	-3.2157	0.00130125	0.0221583	GO:0005802	cellulose synthase-like protein H1
XM_031883255.1	359.255	1.08731	0.338489	3.21224	0.00131704	0.02241	GO:0008757	eEF1A lysine and N-terminal methyltransferase, transcript variant X2
XM_031889247.1	13.7045	-7.09164	2.20825	-3.21143	0.00132078	0.0224563	GO:0005515	putative disease resistance protein RGA4
XM_031886696.1	19.0162	-7.56425	2.35676	-3.2096	0.00132922	0.0225824	GO:0006284	uncharacterized LOC101216331, transcript variant X2
XM_011661996.2	3292.93	-1.08622	0.33847	-3.2092	0.00133104	0.022596	GO:0005739	ubiquinol oxidase 4, chloroplastic/chromoplastic
XM_011656637.2	200.347	11.344	3.53553	3.20857	0.00133395	0.022628	GO:0006812	metal tolerance protein 11, transcript variant X3
XR_968732.2	372.695	-3.48023	1.08545	-3.20626	0.00134472	0.0227932		#N/A
XM_004149749.3	10.0744	-6.64607	2.07311	-3.20585	0.00134665	0.0228084	GO:0000160	two-component response regulator ORR9
XM_004150692.3	243.695	-11.2423	3.50984	-3.20309	0.00135964	0.0230107	GO:0000291	DNA-directed RNA polymerase II subunit RPB7, transcript variant X1
XM_004133981.3	6235.25	-0.875594	0.27344	-3.20214	0.00136409	0.0230684	GO:0000272	beta-amylase 1, chloroplastic
XR_969082.2	256.468	11.7003	3.65418	3.20188	0.00136532	0.0230715		#N/A
XM_004147005.3	1907.45	-1.23628	0.386355	-3.19985	0.001375	0.0232173	GO:0031969	protein CHAPERONE-LIKE PROTEIN OF POR1, chloroplastic
XM_031880260.1	11.5841	-6.84632	2.14005	-3.19914	0.00137837	0.0232564		uncharacterized LOC101218800, transcript variant X2
XM_004152203.3	1123.15	2.19598	0.686516	3.19873	0.00138032	0.0232652		uncharacterized LOC101206482
XM_031882968.1	24.3081	-7.91649	2.47499	-3.19859	0.00138099	0.0232652		histidine protein methyltransferase 1 homolog, transcript variant X3
XM_004135985.3	42.1526	-5.21935	1.63194	-3.19824	0.0013827	0.0232762	GO:0000325	ABC transporter C family member 14, transcript variant X1
XM_011661894.2	735.639	-1.08169	0.338314	-3.19729	0.00138727	0.0233353	GO:0004553	glucan endo-1,3-beta-glucosidase 6
XM_004136983.3	355.719	1.53989	0.482009	3.19473	0.00139963	0.0235252	GO:0019005	F-box/LRR-repeat MAX2 homolog A
XM_031886441.1	10.8676	-6.75403	2.11455	-3.19408	0.00140277	0.0235601		casparian strip membrane protein 1, transcript variant X2
XM_004140930.3	9.63961	-6.57968	2.06092	-3.19259	0.00141004	0.0236642	GO:0003700	transcription factor MYB62
XM_031881226.1	206.825	11.3899	3.56956	3.19085	0.00141857	0.0237892	GO:0000381	nuclear speckle splicing regulatory protein 1, transcript variant X2
XM_004140547.3	12.0261	-6.90412	2.16684	-3.18627	0.00144121	0.0241507		probable myosin light chain kinase DDB_G0279831
XM_004143855.3	814.95	1.89532	0.594931	3.18578	0.00144364	0.024173	GO:0003921	GMP synthase [glutamine-hydrolyzing]
XM_031885618.1	308.696	2.09511	0.65788	3.18464	0.00144936	0.0242505		phenolic glucoside malonyltransferase 2, transcript variant X2
XM_011657728.2	268.767	-11.3835	3.57552	-3.18374	0.00145387	0.0242891	GO:0005783	uncharacterized LOC101211899, transcript variant X1
XR_004215516.1	12.9188	-7.00737	2.20092	-3.18383	0.00145339	0.0242891		#N/A
XM_004149372.3	936.64	0.991561	0.311605	3.18211	0.00146204	0.0244071	GO:0005515	formin-binding protein 4, transcript variant X1
XM_011660430.2	11.2829	-6.81218	2.14182	-3.18055	0.00146994	0.0245204		uncharacterized LOC101213259
XM_031882200.1	9.16066	-6.50858	2.04712	-3.17939	0.00147586	0.0246007	GO:0009630	protein LAZY 1, transcript variant X1
XM_004134890.3	94.1595	-5.68633	1.78933	-3.17792	0.00148337	0.0247071	GO:0016788	GDSL esterase/lipase At5g45950
XM_011655522.2	251.568	-11.2881	3.55462	-3.17562	0.00149516	0.0248848	GO:0000139	beta-1,3-galactosyltransferase 7, transcript variant X1
XM_004134520.3	478.406	-1.66008	0.52305	-3.17385	0.00150429	0.0250179	GO:0006631	2-succinylbenzoate--CoA ligase, chloroplastic/peroxisomal, transcript variant X6
XM_004144472.3	437.327	1.09731	0.345762	3.17359	0.00150565	0.0250217	GO:0005829	dnaJ homolog subfamily B member 1
XM_004143895.3	16.4263	-7.35214	2.31707	-3.17304	0.00150854	0.0250508	GO:0005737	methionine gamma-lyase
XM_031887022.1	16.5828	-6.38361	2.01213	-3.17256	0.00151101	0.025073	GO:0003676	uncharacterized LOC116404507
XM_031880782.1	15.2021	-7.24187	2.28339	-3.17155	0.0015163	0.0251418	GO:0005524	growth-regulating factor 5, transcript variant X5
XM_004149222.3	285.645	-1.12264	0.354136	-3.17009	0.00152393	0.0252495	GO:0006520	tyrosine aminotransferase
XM_031884345.1	12.6453	-6.97368	2.20013	-3.16966	0.00152616	0.0252675	GO:0016192	protein cornichon homolog 1, transcript variant X1
XM_004151004.3	10.3197	-6.6783	2.10767	-3.16856	0.00153194	0.0253441	GO:0008194	UDP-glycosyltransferase 90A1
XM_004135794.3	12.1583	-6.9199	2.18474	-3.16738	0.00153818	0.0254199	GO:0000811	probable DNA replication complex GINS protein PSF1
XR_004214895.1	8.82544	-6.45371	2.0377	-3.16716	0.00153936	0.0254199		#N/A
XR_004216910.1	8.50741	-6.40069	2.02103	-3.16704	0.00153997	0.0254199		#N/A
XM_011658733.2	15.1467	-7.23648	2.28653	-3.16483	0.00155172	0.0255948	GO:0005634	E3 ubiquitin-protein ligase RZFP34, transcript variant X2
XM_004141281.3	1383.44	1.90397	0.601874	3.1634	0.00155938	0.0256841		protein ANTAGONIST OF LIKE HETEROCHROMATIN PROTEIN 1
XM_011655982.2	19.8983	-7.62615	2.41076	-3.16338	0.00155947	0.0256841	GO:0004197	cysteine protease XCP2
XM_004140144.3	159.433	3.31459	1.04799	3.16282	0.00156249	0.0257116	GO:0004683	calcium-dependent protein kinase 34
XM_031890162.1	13.5477	-7.07136	2.23591	-3.16264	0.00156346	0.0257116	GO:0004318	enoyl-[acyl-carrier-protein] reductase [NADH], chloroplastic, transcript variant X2
XM_004143780.3	22.6101	-7.81341	2.47221	-3.1605	0.00157497	0.025843	GO:0003723	pentatricopeptide repeat-containing protein At2g20540
XM_031889693.1	8.3771	-6.38051	2.01882	-3.16052	0.0015749	0.025843	GO:0003824	uncharacterized LOC116405975
XR_004217965.1	9.52636	-6.56676	2.07752	-3.16087	0.00157298	0.025843		#N/A
XM_004133869.3	171.952	11.1237	3.52039	3.15978	0.00157886	0.0258685	GO:0000215	tRNA 2'-phosphotransferase 1, transcript variant X1
XM_004137824.3	883.925	1.31473	0.416082	3.15979	0.00157883	0.0258685	GO:0000027	ribosome production factor 2 homolog
XM_011661344.2	160.081	11.0204	3.4882	3.15933	0.00158134	0.0258898		uncharacterized LOC101218777, transcript variant X1
XM_004141632.3	220.612	-11.0988	3.51396	-3.15848	0.00158593	0.0259459		uncharacterized LOC101218777, transcript variant X2
XM_011655992.2	7923.47	3.47193	1.10026	3.15556	0.00160192	0.0261881		uncharacterized LOC101220453
XM_004143681.3	9.83673	-6.61399	2.09721	-3.15372	0.00161205	0.0263342	GO:0003723	pentatricopeptide repeat-containing protein At1g26900, mitochondrial
XM_011660464.2	14.9804	-7.21686	2.28926	-3.15249	0.00161884	0.0264255	GO:0003677	NAC domain-containing protein 104
XM_004145659.3	3627.4	-2.69192	0.854589	-3.14996	0.00163293	0.0265965	GO:0016747	chalcone synthase 2
XM_031886241.1	1284.48	-1.61063	0.511314	-3.14998	0.00163282	0.0265965	GO:0005525	immune-associated nucleotide-binding protein 9, transcript variant X2
XR_004215747.1	13.2564	-7.03948	2.23449	-3.15037	0.00163062	0.0265965		#N/A
XM_004134893.3	467.462	2.25144	0.714956	3.14906	0.00163798	0.0266354	GO:0003677	pathogenesis-related genes transcriptional activator PTI5
XM_004147206.3	10.8116	-6.75052	2.1438	-3.14886	0.00163908	0.0266354	GO:0006355	zinc finger protein ZAT4
XM_031880485.1	240.159	-11.2212	3.5638	-3.14867	0.00164014	0.0266354	GO:0000978	MADS-box protein JOINTLESS, transcript variant X2
XM_031886059.1	206.277	-11.0018	3.49345	-3.14928	0.00163676	0.0266354		uncharacterized LOC101213463, transcript variant X1
XM_004148396.3	12.8422	-6.99694	2.22389	-3.14625	0.00165376	0.0268368	GO:0016788	GDSL lipase
XM_011660580.2	2533.43	3.36215	1.06886	3.14554	0.00165783	0.0268831	GO:0004722	probable protein phosphatase 2C 63
XM_004136376.3	11.1013	-6.78357	2.15675	-3.14527	0.00165936	0.0268882		uncharacterized LOC101205953
XM_011650848.2	13.9577	-7.11477	2.26303	-3.14392	0.00166701	0.0269924	GO:0005515	pentatricopeptide repeat-containing protein At3g18020
XM_004145265.3	333.145	1.89538	0.602997	3.14327	0.00167074	0.0270329	GO:0004672	mitogen-activated protein kinase kinase kinase 18
XR_004217245.1	297.02	2.61033	0.830675	3.14242	0.00167559	0.0270915		#N/A
NM_001308871.1	16907.4	2.12147	0.675751	3.13942	0.0016928	0.0273213	GO:0005524	heat shock cognate 70 kDa protein 2-like
XM_011656807.2	162.218	11.0395	3.51637	3.13945	0.00169262	0.0273213	GO:0048244	phytanoyl-CoA dioxygenase, transcript variant X2
XR_004217577.1	8.61086	-6.41767	2.0443	-3.1393	0.00169351	0.0273213		#N/A
XM_004137417.3	538.784	-5.9228	1.88832	-3.13654	0.00170955	0.0275353	GO:0004190	protein ASPARTIC PROTEASE IN GUARD CELL 1
XM_011651617.2	14.9902	-7.21797	2.30127	-3.13652	0.00170968	0.0275353	GO:0000976	hypothetical protein, transcript variant X1
XM_031886815.1	206.746	-11.0051	3.50887	-3.13637	0.00171052	0.0275353		uncharacterized LOC101221776, transcript variant X3
XM_011660099.2	11.4864	-6.83208	2.17994	-3.13406	0.00172405	0.0277329	GO:0009705	aluminum-activated malate transporter 10
XM_004134790.3	2170.83	-1.94627	0.621467	-3.13173	0.0017378	0.0279338		thiosulfate sulfurtransferase 16, chloroplastic, transcript variant X1
XM_031886523.1	13.7161	-7.08919	2.26656	-3.12773	0.00176161	0.0282959		protein ROOT HAIR SPECIFIC 17, transcript variant X3
XR_970160.2	234.064	-11.184	3.57846	-3.12538	0.00177578	0.0285028		#N/A
XM_011650475.2	1570.86	-1.18425	0.379007	-3.1246	0.00178045	0.028557	GO:0008374	acyltransferase-like protein At1g54570, chloroplastic
XM_031881288.1	8.67975	-6.43062	2.05827	-3.12428	0.00178241	0.0285678		uncharacterized membrane protein YuiD, transcript variant X4
XM_011659870.2	18.0838	-7.49078	2.39785	-3.12395	0.00178441	0.028579		uncharacterized LOC105435955
XM_031883820.1	429.148	2.20634	0.706468	3.12305	0.00178985	0.0286453		uncharacterized LOC105435813
XM_011657820.2	158.407	11.0051	3.52428	3.12266	0.00179225	0.028663	GO:0000978	transcription factor bHLH81, transcript variant X2
XM_011653724.2	343.377	1.42838	0.457458	3.12242	0.00179372	0.0286658		uncharacterized LOC105434978
XM_031890093.1	201.329	-10.9668	3.51555	-3.11952	0.00181145	0.0289281		CASP-like protein 2B1
XM_004141357.3	9.71429	-6.59385	2.11718	-3.11446	0.00184285	0.0293931	GO:0003714	increased DNA methylation 1
XM_031880574.1	12.5548	-6.96546	2.23654	-3.1144	0.00184322	0.0293931	GO:0005634	axial regulator YABBY 5, transcript variant X2
XM_004139284.3	359.567	-3.33885	1.0724	-3.11344	0.00184919	0.029467	GO:0004672	probable inactive receptor kinase At2g26730
XM_004150426.3	834.582	5.81738	1.86922	3.1122	0.00185701	0.0295702		dnaJ homolog subfamily B member 6
XM_031886348.1	1832.89	-0.816602	0.262432	-3.11167	0.00186033	0.0296018	GO:0003989	acetyl-CoA carboxylase 1, transcript variant X1
XM_011653094.2	437.131	0.88303	0.283849	3.11091	0.00186511	0.0296564	GO:0003677	TATA-binding protein-associated factor BTAF1
XM_031887500.1	282.618	6.47126	2.08204	3.10813	0.00188274	0.0299153		uncharacterized LOC105435900, transcript variant X1
XR_004218666.1	9.78512	-6.6054	2.12596	-3.10701	0.00188988	0.0300071		#N/A
XM_011654548.1	155.556	4.07853	1.31287	3.10657	0.00189273	0.0300307	GO:0045927	uncharacterized LOC105435128
XM_004135122.3	189.4	-10.8787	3.50391	-3.10474	0.0019045	0.0301958		uncharacterized LOC101217717, transcript variant X1
XM_004140296.3	15.4415	-7.26399	2.34016	-3.10406	0.00190886	0.030228	GO:0005515	protein JINGUBANG
XM_004146312.3	95.9492	2.66705	0.85929	3.10378	0.00191063	0.030228	GO:0030410	probable nicotianamine synthase 4
XM_011653056.2	171.672	11.1213	3.58302	3.10389	0.00190995	0.030228	GO:0000993	transcription elongation factor SPT4 homolog 2, transcript variant X4
XM_004134682.3	11160.9	2.86957	0.924757	3.10306	0.00191533	0.0302806	GO:0005515	F-box protein At4g05010, transcript variant X1
XM_011655141.2	207.796	-11.0123	3.54944	-3.10255	0.0019186	0.030295	GO:0005737	phosphoglycerate mutase-like protein 1, transcript variant X2
XM_011657581.2	849.905	-2.38894	0.770007	-3.10249	0.00191898	0.030295	GO:0005634	GATA transcription factor 8, transcript variant X2
XM_031883943.1	10.3235	-6.68106	2.15369	-3.10215	0.00192124	0.0303089	GO:0005515	small glutamine-rich tetratricopeptide repeat-containing protein 2, transcript variant X2
XM_031881849.1	7.94606	-6.30431	2.03302	-3.10095	0.00192898	0.0304093		O-glucosyltransferase rumi homolog
XM_031889883.1	230.339	-11.161	3.5999	-3.10036	0.00193287	0.0304488		hypothetical protein, transcript variant X3
XM_031882558.1	11.2618	-6.80915	2.19647	-3.10004	0.00193493	0.0304596		PLASMODESMATA CALLOSE-BINDING PROTEIN 5-like
XM_011658964.2	225.698	11.5159	3.71501	3.09982	0.00193638	0.0304607	GO:0005654	serine/threonine-protein phosphatase 4 regulatory subunit 3A, transcript variant X3
XM_031887033.1	13.7637	-7.09823	2.29087	-3.09849	0.00194508	0.0305758	GO:0009506	antifungal protein ginkbilobin-like protein
XM_031888381.1	823.342	-1.12187	0.362371	-3.09591	0.00196208	0.0308211	GO:0004672	protein STRUBBELIG-RECEPTOR FAMILY 3, transcript variant X3
XM_031884266.1	13.3215	-7.04936	2.27763	-3.09504	0.00196788	0.0308903	GO:0003676	uncharacterized LOC116403359
XR_004219022.1	9.08216	-6.49358	2.09883	-3.0939	0.00197543	0.0309868		#N/A
XM_004143144.3	1248.96	1.50203	0.485584	3.09325	0.00197979	0.031033	GO:0003756	protein disulfide isomerase-like 2-3
XM_031885778.1	15.4002	-7.2572	2.34719	-3.09187	0.00198903	0.0311338	GO:0005524	CLP protease regulatory subunit CLPX2, mitochondrial, transcript variant X3
XR_004216152.1	11.4155	-6.823	2.20662	-3.09206	0.00198771	0.0311338		#N/A
XM_031880632.1	822.425	1.61387	0.522045	3.09145	0.00199185	0.0311557	GO:0005634	cyclin-T1-3, transcript variant X6
XM_004139447.3	351.496	1.32302	0.42803	3.09094	0.00199524	0.0311868	GO:0000266	mitochondrial fission protein ELM1
XM_004139872.3	434.565	-1.94158	0.628407	-3.08968	0.00200369	0.0312967		uncharacterized LOC101219161
XM_011657497.2	246.799	1.38939	0.449923	3.08806	0.0020147	0.0314464	GO:0003723	DExH-box ATP-dependent RNA helicase DExH5, mitochondrial
XM_011657950.2	8.33694	-6.37185	2.06429	-3.0867	0.00202394	0.0315683	GO:0003677	ethylene-responsive transcription factor ESR2
XM_011652974.2	10.312	-6.68026	2.16511	-3.08541	0.00203273	0.0316831		legumin J
XM_011654619.2	141.714	10.8445	3.51624	3.08412	0.00204153	0.031753	GO:0004140	dephospho-CoA kinase, transcript variant X1
XM_011660784.2	15.1949	-5.1967	1.68491	-3.08426	0.00204062	0.031753		E3 ubiquitin-protein ligase At4g11680, transcript variant X2
XM_031884547.1	152.419	10.9497	3.54993	3.08449	0.002039	0.031753	GO:0005524	tRNA(Ile)-lysidine synthase, transcript variant X8
XM_031889093.1	142.352	10.8509	3.51895	3.08358	0.00204529	0.031789	GO:0005515	pentatricopeptide repeat-containing protein At3g22470, mitochondrial, transcript variant X1
XM_031880274.1	104.863	2.10347	0.682623	3.08145	0.00205996	0.0319946	GO:0003690	transcription termination factor MTERF15, mitochondrial
NM_001305697.1	12.6014	-5.97848	1.94058	-3.08078	0.00206462	0.0320445	GO:0004357	glutamate--cysteine ligase, chloroplastic
XM_031885014.1	129.555	10.7152	3.47927	3.07971	0.00207202	0.0321366	GO:0004672	phytosulfokine receptor 1-like
XM_011661748.2	188.577	-10.8724	3.53342	-3.07703	0.00209077	0.0324047	GO:0003729	YTH domain-containing protein ECT2, transcript variant X2
XM_004152673.3	384.874	-1.25376	0.407568	-3.07621	0.00209653	0.0324712	GO:0003677	B3 domain-containing protein REM16
XM_011653504.2	862.519	2.02521	0.65864	3.07484	0.00210616	0.0325747		uncharacterized LOC101216392
XR_004216215.1	10.5745	-6.71265	2.18297	-3.07501	0.00210495	0.0325747		#N/A
XM_031882769.1	132.745	10.7502	3.49707	3.07405	0.00211175	0.0326383	GO:0003729	FHA domain-containing protein DDL, transcript variant X1
XM_004137618.3	479.042	-1.31842	0.42896	-3.07354	0.00211538	0.0326715	GO:0004672	probable serine/threonine-protein kinase PBL8
XM_004136270.3	14.0898	-7.12943	2.32003	-3.07299	0.00211928	0.0327089	GO:0009909	flowering-promoting factor 1-like protein 2
XM_004140996.3	495.436	1.1173	0.363722	3.07184	0.00212742	0.0328116	GO:0005634	histone acetyltransferase type B catalytic subunit
XM_004146729.3	8.20859	-6.34938	2.06736	-3.07125	0.00213165	0.0328538	GO:0004632	phosphopantothenate--cysteine ligase 2, transcript variant X2
XM_004134642.3	8.7047	-6.43628	2.09642	-3.07013	0.00213965	0.0329543	GO:0005739	protein NUCLEAR FUSION DEFECTIVE 6, chloroplastic/mitochondrial, transcript variant X17
XM_004140434.3	265.776	1.63221	0.531933	3.06845	0.00215171	0.0331168	GO:0000460	DExH-box ATP-dependent RNA helicase DExH9
XM_004136846.3	186.014	-10.8526	3.53732	-3.06803	0.00215476	0.0331407		transcription factor bHLH143, transcript variant X1
XM_004148567.3	11.0515	-6.77872	2.20991	-3.06741	0.0021592	0.0331858	GO:0005794	protein trichome birefringence-like 3
XM_011655586.2	343.733	-1.34188	0.437508	-3.06709	0.00216152	0.0331984	GO:0000398	splicing factor U2AF-associated protein 2, transcript variant X3
XR_004214020.1	9.20288	-6.51244	2.12391	-3.06624	0.00216766	0.0332696		#N/A
XM_011656687.2	1036.33	2.15104	0.701655	3.06567	0.00217184	0.0332875	GO:0004674	putative serine/threonine-protein kinase-like protein CCR3
XM_011658166.2	15.739	-7.29085	2.37815	-3.06577	0.0021711	0.0332875	GO:0003723	pentatricopeptide repeat-containing protein At1g08070, chloroplastic
XM_004139142.3	2392.28	2.2187	0.72389	3.06497	0.00217692	0.0333192		E3 ubiquitin-protein ligase ATL6
XM_011657598.2	190.707	1.06532	0.347578	3.06497	0.00217693	0.0333192		zinc finger HIT domain-containing protein 2
XM_031887715.1	192.088	-10.8989	3.55768	-3.06349	0.00218771	0.033461	GO:0004672	serine/threonine-protein kinase BSK1, transcript variant X2
XM_031885315.1	693.928	5.14442	1.67961	3.06286	0.0021923	0.0335081	GO:0005634	uncharacterized LOC116403762, transcript variant X2
XM_011657387.2	129.132	10.7104	3.49836	3.06154	0.00220203	0.0336269	GO:0008757	methyltransferase-like protein 7A, transcript variant X2
XR_004214484.1	11.1301	-6.78638	2.21677	-3.06139	0.00220312	0.0336269		#N/A
XM_004146462.3	294.174	-1.94542	0.635764	-3.05997	0.00221357	0.0337185	GO:0005975	putative glucose-6-phosphate 1-epimerase
XM_011653503.2	940.869	3.18497	1.04085	3.05995	0.0022137	0.0337185		uncharacterized LOC105434941
XM_011661269.2	8.30431	-6.36834	2.08112	-3.06006	0.00221295	0.0337185	GO:0005085	rop guanine nucleotide exchange factor 12
XM_004150099.3	180.954	-10.8128	3.53585	-3.05805	0.0022278	0.0338795	GO:0004856	D-ribulose kinase, transcript variant X2
XM_011654674.2	17.6168	-7.45013	2.43623	-3.05806	0.00222777	0.0338795	GO:0004553	glucan endo-1,3-beta-glucosidase 14, transcript variant X2
XR_004217073.1	145.629	10.884	3.55929	3.05791	0.00222887	0.0338795		#N/A
XM_011654726.2	2437.15	2.82934	0.925486	3.05714	0.00223463	0.0339436		GEM-like protein 5
XM_004148983.3	54.7994	-6.23339	2.03937	-3.05653	0.00223916	0.0339658	GO:0003682	DNA (cytosine-5)-methyltransferase CMT3
XM_031887767.1	138.668	10.8133	3.53756	3.05671	0.00223779	0.0339658		uncharacterized LOC101221691, transcript variant X9
XM_011657102.2	179.943	-10.8047	3.53604	-3.0556	0.00224612	0.0340479	GO:0005515	pentatricopeptide repeat-containing protein At5g40400, transcript variant X6
XM_031887977.1	9.21821	-6.51485	2.13325	-3.05396	0.0022584	0.0342105	GO:0003723	organelle RRM domain-containing protein 6, chloroplastic, transcript variant X3
XM_031884488.1	12.038	-6.90305	2.2612	-3.05283	0.00226697	0.0343168	GO:0003684	DNA ligase 6, transcript variant X3
XM_004142143.3	11.9232	-6.88617	2.25633	-3.05193	0.00227375	0.0343959		uncharacterized LOC101202768
XM_031881055.1	125.469	10.669	3.49822	3.04983	0.00228972	0.0346027	GO:0005515	pentatricopeptide repeat-containing protein At5g14770, mitochondrial, transcript variant X5
XM_031886592.1	298.249	2.23897	0.734157	3.04972	0.00229055	0.0346027	GO:0042543	protein KRTCAP2 homolog, transcript variant X2
XM_004146608.3	1912.48	2.14442	0.703498	3.04823	0.00230196	0.0347513	GO:0003677	ethylene-responsive transcription factor 11
XM_004149274.3	102.669	1.63437	0.5363	3.0475	0.00230756	0.0347645	GO:0003924	ras-related protein RABA5e
XM_011652206.2	9.29461	-6.53232	2.14333	-3.04775	0.00230561	0.0347645	GO:0046872	heavy metal-associated isoprenylated plant protein 7
XM_031880635.1	1045.09	3.0619	1.00469	3.04761	0.00230669	0.0347645	GO:0008272	mitochondrial uncoupling protein 5, transcript variant X1
XM_031882915.1	1161.59	1.33701	0.439243	3.0439	0.0023353	0.0351585	GO:0005634	probable E3 ubiquitin-protein ligase RZFP34, transcript variant X2
XM_011657310.2	157.954	-10.6168	3.49054	-3.04159	0.0023533	0.0354054	GO:0005737	AUGMIN subunit 8, transcript variant X1
XM_004147711.3	1890.03	-1.97697	0.650539	-3.03897	0.00237388	0.0356906		CASP-like protein F16
XM_031881805.1	173.359	-10.751	3.5382	-3.03854	0.00237726	0.0357171	GO:0003677	midasin, transcript variant X2
XM_004144658.3	277.925	-1.09965	0.361958	-3.03806	0.00238107	0.03575	GO:0005886	tetraspanin-8
XM_031885730.1	155.199	-10.5914	3.48708	-3.03734	0.00238679	0.0358116	GO:0003723	RNA-binding protein 24, transcript variant X2
XM_031885722.1	9.70864	-6.5899	2.17085	-3.03563	0.00240031	0.03599	GO:0003690	uncharacterized LOC116403869, transcript variant X2
XM_011655697.2	172.541	-10.7441	3.53983	-3.03522	0.00240361	0.0359976	GO:0004843	OVARIAN TUMOR DOMAIN-containing deubiquitinating enzyme 11, transcript variant X1
XR_004216251.1	11.8274	-6.87409	2.26482	-3.03516	0.00240408	0.0359976		#N/A
XM_031887020.1	123.484	10.6458	3.50893	3.03392	0.002414	0.0361216		uncharacterized LOC101220245, transcript variant X3
XM_031882880.1	123.742	10.6488	3.51041	3.0335	0.00241737	0.0361476	GO:0000049	elongator complex protein 5, transcript variant X3
XM_004142484.3	106.706	10.4353	3.44153	3.03218	0.00242795	0.0362813	GO:0005515	protein DECREASED SIZE EXCLUSION LIMIT 1, transcript variant X1
XM_004136083.1	1445.5	4.12922	1.36197	3.03179	0.00243105	0.0362872		UPF0496 protein 4
XM_011652832.2	176.583	-10.7775	3.55491	-3.03172	0.00243163	0.0362872		traB domain-containing protein, transcript variant X2
XM_031883817.1	11.5133	-6.83605	2.25531	-3.0311	0.00243667	0.0363378	GO:0005515	1-deoxy-D-xylulose 5-phosphate reductoisomerase, chloroplastic, transcript variant X3
XM_004135239.3	692.458	1.34062	0.442339	3.03074	0.00243952	0.0363557	GO:0005885	actin-related protein 3
XM_004147951.3	6656.9	1.38786	0.458005	3.03024	0.00244361	0.0363775	GO:0005471	plastidic ATP/ADP-transporter
XM_004149478.3	2588.55	2.09538	0.691508	3.03016	0.00244428	0.0363775	GO:0005524	heat shock 70 kDa protein 17
XM_004148104.3	7.66833	-6.25243	2.06384	-3.02951	0.00244954	0.0364068	GO:0006633	3-ketoacyl-CoA synthase 5
XM_011656414.2	167.833	-10.7042	3.5331	-3.02969	0.00244801	0.0364068	GO:0003676	G patch domain-containing protein 4, transcript variant X2
XM_031885758.1	152.907	-10.5699	3.49048	-3.02822	0.00246001	0.0365379	GO:0000307	protein IMPAIRED IN BABA-INDUCED STERILITY 1, transcript variant X1
XM_004135130.3	430.113	-1.57151	0.519017	-3.02786	0.00246293	0.0365566	GO:0004222	uncharacterized LOC101219539
XM_004136649.3	115.548	10.5502	3.48485	3.02745	0.00246624	0.0365567	GO:0004151	dihydroorotase, mitochondrial, transcript variant X1
XM_031880135.1	1704.33	-1.8148	0.599427	-3.02756	0.00246539	0.0365567	GO:0004553	glucan endo-1,3-beta-glucosidase
XM_011656404.2	14.7771	-7.20043	2.37987	-3.02556	0.00248176	0.0367619	GO:0042138	protein DOUBLE-STRAND BREAK FORMATION, transcript variant X2
XM_004147178.3	1861.75	3.36387	1.11269	3.02318	0.00250135	0.0370274	GO:0003677	ethylene-responsive transcription factor 2
XM_011654662.2	176.298	-10.7752	3.56528	-3.02227	0.00250885	0.0371135	GO:0016788	GDSL esterase/lipase At5g62930, transcript variant X4
XR_970067.2	202.573	-10.9756	3.6337	-3.02051	0.00252349	0.037305		#N/A
XM_004139587.3	468.384	-0.965298	0.31995	-3.01703	0.00255267	0.0377112	GO:0008270	E3 ubiquitin-protein ligase PRT1
XM_011661051.2	9.0956	-6.49662	2.15441	-3.0155	0.00256553	0.0378759	GO:0004553	glucan endo-1,3-beta-glucosidase, basic isoform-like
XM_031880145.1	171.455	-10.735	3.56043	-3.01507	0.00256917	0.0379043	GO:0004674	probable serine/threonine-protein kinase WNK9, transcript variant X1
XM_004134773.3	160.852	-10.6429	3.5307	-3.01439	0.00257494	0.037964	GO:0005515	plant intracellular Ras-group-related LRR protein 4, transcript variant X3
XM_011653877.2	117.299	10.5717	3.50827	3.01337	0.0025836	0.0380663	GO:0005515	pentatricopeptide repeat-containing protein At1g80270, mitochondrial, transcript variant X4
XM_004140851.3	726.915	-1.47955	0.491072	-3.01289	0.00258772	0.0381016	GO:0009535	ACT domain-containing protein ACR12
XM_004145584.3	456.361	2.26935	0.753284	3.01261	0.00259012	0.0381116	GO:0005634	protein OPI10 homolog
XM_004148169.3	421.923	-4.47902	1.48817	-3.00975	0.00261459	0.038446	GO:0005789	very-long-chain (3R)-3-hydroxyacyl-CoA dehydratase 2
XM_031882712.1	9.31204	-6.53189	2.1706	-3.00925	0.00261891	0.0384838	GO:0030599	probable pectinesterase/pectinesterase inhibitor 20, transcript variant X5
XM_004135302.3	997.764	-0.846277	0.281264	-3.00884	0.0026225	0.0384948	GO:0005506	nifU-like protein 2, chloroplastic
XM_011657161.2	118.852	10.5906	3.51993	3.00876	0.00262314	0.0384948	GO:0004842	uncharacterized LOC101213226, transcript variant X2
XM_004152131.3	143.757	-10.4809	3.48626	-3.00635	0.002644	0.0387752	GO:0003684	formamidopyrimidine-DNA glycosylase, transcript variant X1
XM_004153406.3	165.406	-10.6831	3.55811	-3.00248	0.00267793	0.0392467		uncharacterized LOC101220245, transcript variant X1
XM_031886053.1	1560.72	-1.25969	0.41966	-3.00169	0.00268481	0.0393215	GO:0004311	phytoene synthase, chloroplastic, transcript variant X2
XM_004154055.3	2603.96	1.97567	0.658636	2.99965	0.00270294	0.0395129	GO:0016020	protein LIFEGUARD 2
XM_031880364.1	114.323	10.5348	3.51196	2.9997	0.00270246	0.0395129	GO:0004364	glutathione S-transferase U9, transcript variant X2
XR_004217621.1	105.008	10.4122	3.47119	2.99961	0.00270325	0.0395129		#N/A
XM_004136296.3	402.519	-1.37478	0.458571	-2.99796	0.00271794	0.0396754	GO:0000981	transcription factor HY5
XM_004147838.3	8.44601	-6.3916	2.13199	-2.99796	0.00271796	0.0396754	GO:0000151	protein yippee-like
XM_004149481.3	161.251	-10.6465	3.55212	-2.99722	0.00272454	0.0397452	GO:0004843	OVARIAN TUMOR DOMAIN-containing deubiquitinating enzyme 11, transcript variant X2
XR_969482.2	22.2345	-7.78927	2.60097	-2.99476	0.00274665	0.0400413		#N/A
XR_004219044.1	14.814	-7.20079	2.40674	-2.99193	0.00277221	0.0403872		#N/A
XM_004141561.3	8.30618	-6.36975	2.13008	-2.99037	0.00278636	0.0405666	GO:0003723	pentatricopeptide repeat-containing protein At1g33350
XR_004216449.1	115.34	10.5474	3.52794	2.98968	0.00279266	0.0406315		#N/A
XR_969799.2	8.5247	-6.40202	2.14221	-2.98852	0.00280335	0.0407602		#N/A
XR_004218418.1	8.12049	-6.33221	2.11899	-2.98831	0.00280521	0.0407605		#N/A
XM_011661184.2	153.214	-10.5728	3.53833	-2.98807	0.00280746	0.0407663	GO:0009909	protein HEADING DATE REPRESSOR 1, transcript variant X1
XM_011656394.2	700.252	-3.28578	1.09979	-2.98764	0.00281137	0.0407963	GO:0005634	uncharacterized LOC101209453, transcript variant X2
XM_004134113.3	134.431	-10.3842	3.47631	-2.98712	0.00281615	0.0408388	GO:0004356	glutamine synthetase leaf isozyme, chloroplastic, transcript variant X1
XM_004136996.3	8.17218	-6.34169	2.12389	-2.98589	0.00282758	0.0409608	GO:0004601	peroxidase 43
XM_004152247.3	1004.32	-2.30213	0.771024	-2.98581	0.00282827	0.0409608	GO:0004672	probably inactive leucine-rich repeat receptor-like protein kinase At3g28040
XM_031889896.1	178.308	11.1758	3.74448	2.98462	0.00283935	0.0410942	GO:0000815	vacuolar protein sorting-associated protein 32 homolog 2-like, transcript variant X2
XM_031881263.1	113.445	10.5235	3.52742	2.98333	0.0028513	0.0411734	GO:0003723	glycine-rich RNA-binding protein RZ1C, transcript variant X3
XM_031881392.1	1832.64	3.72131	1.24739	2.98327	0.00285183	0.0411734		uncharacterized LOC105434498
XM_031886738.1	11.4347	-5.83281	1.95515	-2.98331	0.00285148	0.0411734		formin-like protein 20
XM_031887093.1	98.096	10.314	3.45733	2.98323	0.00285227	0.0411734	GO:0003924	ras-related protein RABA5a, transcript variant X1
XR_004217799.1	101.814	2.77281	0.930083	2.98125	0.00287074	0.041413		#N/A
XM_011658337.2	193.14	-10.9067	3.66162	-2.97867	0.00289506	0.0417364	GO:0016831	serine decarboxylase, transcript variant X1
XM_031884378.1	137.146	10.7974	3.62567	2.97805	0.00290093	0.0417938	GO:0000839	hypothetical protein, transcript variant X1
XM_004147839.3	20302.7	-2.5388	0.853975	-2.97293	0.00294975	0.0424694	GO:0009416	chlorophyll a-b binding protein CP29.1, chloroplastic
XM_011655315.2	26.3624	-8.03424	2.70283	-2.97252	0.00295362	0.0424698	GO:0005524	kinesin-like protein KIN-5B
XM_011659546.2	155.457	-10.5936	3.56367	-2.97268	0.00295216	0.0424698	GO:0004672	mitogen-activated protein kinase kinase kinase 5, transcript variant X1
XM_004141102.3	1597.53	1.83567	0.617808	2.97126	0.00296583	0.0426177	GO:0003713	uncharacterized LOC101208147
XM_004146983.3	2666.44	1.5954	0.53714	2.97018	0.0029763	0.0427403	GO:0016020	protein NUCLEAR FUSION DEFECTIVE 4
NM_001280650.1	3622.83	3.21626	1.08357	2.96821	0.00299537	0.0429862	GO:0004553	probable xyloglucan endotransglucosylase/hydrolase protein 23-like
XM_004147836.3	1645.21	-1.83117	0.617161	-2.96709	0.0030063	0.0431151	GO:0005840	30S ribosomal protein S31, chloroplastic
XM_011660226.2	12.0727	-6.90421	2.32721	-2.96673	0.00300981	0.0431373		transcription factor MYB86
XM_004138691.3	695.574	-2.0013	0.674725	-2.96609	0.0030161	0.0431994	GO:0008661	probable 1-deoxy-D-xylulose-5-phosphate synthase, chloroplastic
XM_004145857.3	864.983	1.29818	0.438077	2.96337	0.00304294	0.0435556	GO:0005886	probable membrane-associated kinase regulator 5
XM_031889461.1	9.68951	-6.58642	2.223	-2.96286	0.00304797	0.0435994		uncharacterized LOC116405467
XM_004152404.2	3053.16	-1.32862	0.448595	-2.96175	0.003059	0.0436896	GO:0003677	transcription factor MYB1R1
XM_011660731.2	2700.35	-1.90304	0.642532	-2.96178	0.00305865	0.0436896	GO:0004842	probable BOI-related E3 ubiquitin-protein ligase 3
XM_011661363.2	2776.94	1.50128	0.50691	2.96162	0.00306021	0.0436896	GO:0004672	LRR receptor-like serine/threonine-protein kinase IOS1, transcript variant X2
XM_004135562.3	182.219	-0.956047	0.322923	-2.9606	0.00307037	0.0438064		hypothetical protein
XM_004151942.3	981.127	1.14579	0.387205	2.95914	0.00308501	0.0439868	GO:0006897	uncharacterized protein At1g03900
XM_004151833.3	7.8598	-6.29032	2.12676	-2.9577	0.00309941	0.044149	GO:0000149	syntaxin-132
XR_004219008.1	118.149	10.582	3.57791	2.95761	0.00310039	0.044149		#N/A
XM_031883753.1	97.9343	10.3115	3.48731	2.95687	0.00310782	0.0442264		uncharacterized LOC105434383, transcript variant X3
XM_011650287.2	303.276	1.54451	0.522459	2.95624	0.00311415	0.0442879	GO:0000724	replication protein A 70 kDa DNA-binding subunit A
XM_004137065.3	1292.37	5.58989	1.89153	2.95522	0.00312449	0.0443852	GO:0003677	ethylene-responsive transcription factor ERF109
XM_011657811.2	122.959	-10.2555	3.47036	-2.95517	0.00312501	0.0443852	GO:0000184	regulator of nonsense transcripts UPF3, transcript variant X1
XM_031887209.1	93.7505	10.2486	3.47078	2.95281	0.00314891	0.0446959	GO:0004181	carboxypeptidase SOL1, transcript variant X3
XR_004217905.1	99.3976	10.333	3.50004	2.95226	0.00315461	0.0447481		#N/A
XM_031880551.1	122.528	-10.2504	3.47318	-2.95131	0.00316424	0.0448559	GO:0003729	serine/arginine-rich splicing factor SR30, transcript variant X4
XM_011659321.2	154.672	-10.5864	3.58756	-2.95087	0.00316879	0.0448915	GO:0000785	protein CHROMATIN REMODELING 5, transcript variant X3
XM_004149876.3	2998.79	-1.56272	0.529676	-2.95034	0.00317424	0.0449399	GO:0005615	proactivator polypeptide-like 1, transcript variant X1
XM_004149317.3	2108.88	1.80106	0.610595	2.94968	0.00318101	0.0449494	GO:0004672	CBL-interacting serine/threonine-protein kinase 11
XM_004149686.3	122.578	-10.251	3.47516	-2.9498	0.00317981	0.0449494	GO:0004185	serine carboxypeptidase-like 35, transcript variant X1
XM_004152180.3	468.282	2.57188	0.871869	2.94985	0.00317933	0.0449494		universal stress protein PHOS32
XM_011653854.2	988.735	1.46578	0.497118	2.94856	0.00319262	0.0450845	GO:0003723	40S ribosomal protein S2-4
XM_004151955.3	8.09548	-6.3325	2.14984	-2.94557	0.00322363	0.0454933	GO:0003723	pentatricopeptide repeat-containing protein At4g21065
XM_031888267.1	98.6956	10.3227	3.50511	2.94505	0.00322907	0.045541	GO:0005737	programmed cell death protein 2-like, transcript variant X7
XM_031884038.1	2321.55	2.71796	0.923249	2.94391	0.00324095	0.0456794	GO:0004672	cold-responsive protein kinase 1, transcript variant X3
XR_004216271.1	15.172	-7.23758	2.45905	-2.94324	0.00324801	0.0457497		#N/A
XM_011654539.2	134.768	10.7722	3.6606	2.94273	0.0032533	0.045795	GO:0004364	glutathione S-transferase L3-like
XM_004136839.3	217.393	1.98952	0.676142	2.94246	0.00325618	0.0458064	GO:0008936	nicotinamidase 1
XM_011651229.2	120.565	-10.2272	3.47613	-2.94211	0.00325988	0.0458292	GO:0005524	chaperone protein DnaJ, transcript variant X1
XM_031882513.1	118.617	-10.2037	3.4734	-2.93765	0.00330707	0.046463		uncharacterized LOC101206322, transcript variant X4
XR_969729.2	7.04955	-6.13134	2.08848	-2.93579	0.00332697	0.046713		#N/A
XM_004142397.3	117.164	-10.1859	3.47256	-2.93325	0.00335439	0.047068	GO:0003729	protein BTR1, transcript variant X1
XM_011659407.2	9.07051	-6.49695	2.2152	-2.9329	0.00335814	0.0470907	GO:0016614	uncharacterized LOC101210028, transcript variant X2
XM_031889327.1	106.979	10.439	3.55993	2.93237	0.00336386	0.047141	GO:0003682	chromatin remodeling protein SHL, transcript variant X1
XM_004140847.3	1155.51	-2.4532	0.836717	-2.93194	0.00336849	0.0471745	GO:0005506	cytochrome P450 77A3
XM_011654046.2	94.6971	10.2631	3.50068	2.93176	0.00337052	0.0471745	GO:0003700	protein indeterminate-domain 7, transcript variant X1
XM_011657474.2	135.393	-10.3943	3.54606	-2.93123	0.00337627	0.047225		uncharacterized LOC101215855, transcript variant X1
XM_004139393.3	643.333	-6.36902	2.17501	-2.92827	0.0034085	0.0476155	GO:0005739	sulfite oxidase, transcript variant X1
XM_031883263.1	100.385	10.3473	3.53342	2.92841	0.00340701	0.0476155	GO:0000398	U11/U12 small nuclear ribonucleoprotein 35 kDa protein, transcript variant X2
XR_004216871.1	135.715	-10.3977	3.55184	-2.92741	0.00341793	0.0477171		#N/A
XM_011657795.2	9.99969	-6.63669	2.26768	-2.92664	0.00342645	0.0478058	GO:0005515	F-box/LRR-repeat protein At3g26922
XM_031882343.1	253.532	8.86168	3.03052	2.92415	0.00345402	0.04816	GO:0003677	protein PHOSPHATE STARVATION RESPONSE 1, transcript variant X3
XM_011652881.2	553.644	2.32274	0.794422	2.92381	0.00345771	0.0481811	GO:0016603	glutaminyl-peptide cyclotransferase
XM_004142890.3	1534.87	1.51932	0.519712	2.9234	0.00346232	0.0482149	GO:0003723	nucleolar GTP-binding protein 1
XM_004147613.3	92.4269	10.2279	3.49944	2.92272	0.0034699	0.04829		protein ENHANCED DISEASE RESISTANCE 2, transcript variant X1
XM_031882217.1	971.605	-2.26621	0.775689	-2.92154	0.00348305	0.0484425	GO:0016020	sulfite exporter TauE/SafE family protein 3
XM_004152187.3	133.572	-10.3749	3.55158	-2.92122	0.00348667	0.0484623	GO:0005802	cellulose synthase-like protein D5
XM_004139428.3	115.056	-10.1597	3.4783	-2.92087	0.0034905	0.048485	GO:0000398	protein BUD31 homolog 1, transcript variant X2
XM_031886796.1	301.477	1.57437	0.539079	2.92048	0.00349496	0.0485165	GO:0003777	kinesin-like protein KIN-8B, transcript variant X2
XM_004142626.3	126.362	-10.2948	3.52638	-2.91936	0.00350749	0.0486599	GO:0004672	probable inactive receptor kinase At5g58300, transcript variant X1
XM_004144598.3	7574.08	-2.26661	0.776471	-2.91912	0.00351021	0.048667	GO:0009535	magnesium-protoporphyrin IX monomethyl ester [oxidative] cyclase, chloroplastic
XM_031881771.1	1144.69	1.70143	0.582988	2.91847	0.00351758	0.0487386	GO:0005737	phosphoglycerate mutase-like protein 1, transcript variant X2
XR_004216645.1	12.3268	-6.9387	2.37798	-2.9179	0.00352396	0.0487963		#N/A
XM_031884894.1	123.775	-10.2649	3.5232	-2.91352	0.00357384	0.049456	GO:0003735	uncharacterized LOC101206481, transcript variant X2
XM_031886180.1	1225.55	-1.42042	0.487786	-2.91198	0.00359143	0.0496683		serine/arginine repetitive matrix protein 2, transcript variant X5
XM_004140668.3	1251.77	-1.82288	0.626154	-2.91123	0.00360008	0.0497569	GO:0008270	cinnamyl alcohol dehydrogenase 1

## Sheet: G3_D21_ficifolia
Gene ID	baseMean	log2FoldChange	lfcSE	stat	pvalue	padj	GO terms	Function
XM_004135089.3	2625.2	2.67242	0.134028	19.9393	1.85709e-88	4.17344e-84		phosphatidylinositol 4-kinase gamma 5, transcript variant X2
NM_001305705.1	1218.08	6.54592	0.425266	15.3925	1.83682e-53	2.06394e-49	GO:0003700	probable WRKY transcription factor 40
XM_004136471.3	1770.16	3.59185	0.245668	14.6208	2.07102e-48	1.5514e-44	GO:0000149	syntaxin-121
XM_004134516.3	5725.61	2.57282	0.179211	14.3564	9.71833e-47	5.46e-43	GO:0005227	CSC1-like protein ERD4
XM_004141108.3	1585.45	4.555	0.322536	14.1225	2.76156e-45	1.24121e-41	GO:0004601	respiratory burst oxidase homolog protein C
XM_004144385.3	2162.51	3.92828	0.282069	13.9266	4.3641e-44	1.63458e-40	GO:0005634	protein TIFY 10a
XM_004137528.3	1307.79	2.95166	0.213153	13.8476	1.31533e-43	4.22279e-40	GO:0005515	BTB/POZ and TAZ domain-containing protein 1
XM_004142712.3	1500.77	3.00875	0.222844	13.5016	1.53008e-41	4.29818e-38		hypothetical protein
XM_004151919.3	1988.99	4.09736	0.316542	12.9441	2.53689e-38	6.33461e-35	GO:0003700	scarecrow-like protein 21
XM_011654726.2	856.992	4.59043	0.3699	12.4099	2.30909e-35	5.18922e-32		GEM-like protein 5
XM_004134177.3	439.273	4.96812	0.407548	12.1903	3.5025e-34	7.15561e-31		RING-H2 finger protein ATL2
XM_004133981.3	1466.68	2.73531	0.245701	11.1327	8.6975e-29	1.62882e-25	GO:0000272	beta-amylase 1, chloroplastic
XM_004148369.3	1660.63	3.11077	0.288247	10.792	3.75455e-27	6.49046e-24	GO:0008272	mitochondrial uncoupling protein 5
XM_004146701.3	544.91	-8.59699	0.800015	-10.746	6.18578e-27	9.9295e-24	GO:0000398	U4/U6 small nuclear ribonucleoprotein PRP4-like protein, transcript variant X1
XM_004134743.3	1807.07	4.17636	0.390885	10.6844	1.20467e-26	1.80484e-23	GO:0006672	alkaline ceramidase, transcript variant X1
XM_004140912.3	461.588	3.99392	0.381472	10.4698	1.18955e-25	1.67079e-22	GO:0004672	putative serine/threonine-protein kinase
XM_004152107.3	520.13	5.36987	0.523764	10.2525	1.15374e-24	1.52518e-21	GO:0005737	phenylalanine ammonia-lyase-like
XM_011658137.2	1325.43	2.80863	0.282737	9.93369	2.97042e-23	3.70856e-20		uncharacterized LOC105435745
XM_004141657.3	3299.79	5.06076	0.513183	9.8615	6.11284e-23	7.2302e-20	GO:0005515	linoleate 13S-lipoxygenase 3-1, chloroplastic
XM_004147340.3	632.662	2.37444	0.242922	9.77448	1.44894e-22	1.6281e-19	GO:0004842	U-box domain-containing protein 17
NM_001287209.1	257.792	4.27754	0.440412	9.71258	2.66497e-22	2.8519e-19		glutaredoxin-C9-like
XM_004141239.3	2551.88	2.23785	0.240973	9.28671	1.59128e-20	1.62549e-17	GO:0005388	calcium-transporting ATPase 1
XM_031890150.1	412.743	12.11	1.31194	9.23061	2.69092e-20	2.62926e-17	GO:0000398	ubiquitin-like protein 5, transcript variant X3
XM_004134505.3	820.949	2.66967	0.290094	9.20278	3.4882e-20	3.26626e-17	GO:0016491	berberine bridge enzyme-like 21
XM_004139457.3	1313.08	10.096	1.10286	9.1543	5.47103e-20	4.91802e-17	GO:0000932	probable CCR4-associated factor 1 homolog 11
XM_011658449.2	391.397	8.14668	0.896504	9.08717	1.01647e-19	8.78582e-17	GO:0003700	calmodulin-binding protein 60 B, transcript variant X3
XM_011656372.2	1178.54	4.11699	0.454708	9.05414	1.37652e-19	1.14572e-16		uncharacterized LOC105435432
XM_004147518.3	3324.68	2.61641	0.29062	9.00286	2.19903e-19	1.76496e-16		ACT domain-containing protein ACR8
XM_011659599.2	810.357	2.70228	0.305474	8.84621	9.05437e-19	7.01651e-16	GO:0005388	calcium-transporting ATPase 2, plasma membrane-type, transcript variant X3
XM_004147647.3	982.411	3.64078	0.418341	8.70291	3.23476e-18	2.42316e-15	GO:0004553	glucan endo-1,3-beta-glucosidase
XM_004138281.3	1578.93	2.24604	0.260814	8.61165	7.20135e-18	5.22052e-15	GO:0005515	uncharacterized LOC101220579
XM_011660847.2	215.947	-11.2706	1.31761	-8.55378	1.19118e-17	8.36544e-15		hypothetical protein, transcript variant X2
NM_001280567.1	848.601	4.62855	0.546031	8.47672	2.31629e-17	1.5774e-14	GO:0005886	cucumber peeling cupredoxin-like
XM_004139739.3	2477.63	1.81788	0.217155	8.37133	5.69702e-17	3.49373e-14	GO:0003723	protein translation factor SUI1 homolog 1
XM_004143062.3	518.385	12.4381	1.486	8.3702	5.75215e-17	3.49373e-14	GO:0005198	26S proteasome non-ATPase regulatory subunit 11 homolog, transcript variant X1
XM_031880602.1	250.236	11.3882	1.35958	8.37625	5.46416e-17	3.49373e-14	GO:0000243	uncharacterized LOC101213128, transcript variant X5
XM_031882045.1	264.95	11.4704	1.36936	8.37648	5.45337e-17	3.49373e-14	GO:0004471	sphingoid long-chain bases kinase 2, mitochondrial, transcript variant X7
XM_011655031.2	1981.08	1.78355	0.215553	8.27427	1.29241e-16	7.64322e-14	GO:0003677	NAC domain-containing protein 62
XM_031884687.1	549.181	12.5216	1.5418	8.12143	4.60735e-16	2.65489e-13		protein RICE SALT SENSITIVE 3, transcript variant X4
XM_004150456.3	260.39	2.64274	0.325908	8.10885	5.10991e-16	2.87088e-13	GO:0016567	RING-H2 finger protein ATL2
XM_011650537.2	2574.47	4.63512	0.57419	8.07245	6.89026e-16	3.7767e-13	GO:0006952	protein SRC2
XM_004140011.3	286.124	2.32166	0.290657	7.98764	1.37546e-15	7.35969e-13	GO:0004842	U-box domain-containing protein 15
XM_031885005.1	183.748	10.9428	1.38732	7.88772	3.07768e-15	1.60848e-12	GO:0003723	partner of Y14 and mago, transcript variant X1
XM_004149011.3	325.25	2.12387	0.273213	7.77365	7.62566e-15	3.8948e-12	GO:0000145	exocyst complex component EXO70H1
XM_004141655.3	263.206	2.89998	0.376976	7.69274	1.44015e-14	7.03577e-12	GO:0009507	probable GTP diphosphokinase RSH2, chloroplastic
XM_031885793.1	238.156	11.3167	1.47107	7.69287	1.43871e-14	7.03577e-12	GO:0004843	ubiquitin carboxyl-terminal hydrolase 2, transcript variant X2
XM_011657811.2	126.851	10.4078	1.3546	7.68327	1.55078e-14	7.26054e-12	GO:0000184	regulator of nonsense transcripts UPF3, transcript variant X1
XM_031888067.1	598.937	3.58985	0.467189	7.68394	1.54269e-14	7.26054e-12	GO:0003700	scarecrow-like protein 13, transcript variant X2
XM_004152861.3	1242.75	3.32538	0.433154	7.67713	1.62689e-14	7.46145e-12	GO:0005509	calcium-binding protein KRP1
XM_004144464.3	3625.75	6.1029	0.802029	7.60932	2.75543e-14	1.23846e-11		cytochrome b561 and DOMON domain-containing protein At5g47530
XM_011652575.2	240.587	-11.4265	1.51205	-7.55696	4.12603e-14	1.81812e-11	GO:0003677	protein PHR1-LIKE 2, transcript variant X2
XM_031881945.1	147.315	8.16925	1.08144	7.55402	4.22017e-14	1.82384e-11	GO:0003690	meiotic nuclear division protein 1 homolog
XM_011658337.2	131.604	10.4612	1.39112	7.52001	5.47736e-14	2.32251e-11	GO:0016831	serine decarboxylase, transcript variant X1
XM_004152787.3	113.508	10.2467	1.36529	7.50518	6.13442e-14	2.55294e-11	GO:0003676	R3H domain-containing protein 1, transcript variant X2
XM_004143986.3	1755.74	4.34321	0.586083	7.41056	1.25764e-13	5.1387e-11	GO:0004672	serine/threonine-protein kinase RIPK
XM_004145710.3	3090.78	2.27831	0.307648	7.40558	1.30575e-13	5.15631e-11	GO:0046872	heavy metal-associated isoprenylated plant protein 3
XM_031881785.1	148.632	-10.7318	1.44919	-7.40537	1.30783e-13	5.15631e-11		uncharacterized LOC101210706, transcript variant X2
XM_004137620.3	672.187	3.71504	0.502547	7.39244	1.4416e-13	5.58572e-11	GO:0005509	calcium-binding protein CML42
XM_004139157.3	112.131	10.23	1.38816	7.36947	1.71313e-13	6.52529e-11	GO:0005789	vesicle-associated protein 2-2, transcript variant X4
XM_004139876.3	1341.44	2.21687	0.301147	7.36142	1.8196e-13	6.81531e-11	GO:0005262	calcium uniporter protein 5, mitochondrial
XM_011653503.2	100.934	10.0776	1.38446	7.27912	3.36004e-13	1.23787e-10		uncharacterized LOC105434941
XM_004147178.3	537.145	4.89469	0.675476	7.24628	4.28365e-13	1.55269e-10	GO:0003677	ethylene-responsive transcription factor 2
XM_004145707.3	197.145	11.0442	1.52713	7.23202	4.75859e-13	1.69746e-10	GO:0005515	SNF1-related protein kinase regulatory subunit beta-3, transcript variant X1
XM_011653729.2	282.786	8.33609	1.15681	7.20609	5.75829e-13	2.02197e-10	GO:0098542	NDR1/HIN1-like protein 10
XM_011658992.2	177.405	3.36909	0.470346	7.163	7.89331e-13	2.72902e-10	GO:0003700	probable WRKY transcription factor 48
XM_004147281.3	1080.11	3.46557	0.486004	7.13075	9.98259e-13	3.39907e-10	GO:0003677	NAC domain-containing protein 2
XM_011650173.2	448.774	3.8309	0.537864	7.12243	1.06042e-12	3.55683e-10		uncharacterized LOC105434480
XM_004140735.3	1091.23	3.31103	0.465862	7.10732	1.18322e-12	3.91037e-10	GO:0000978	heat stress transcription factor B-2b
XM_004143810.3	511.174	2.64295	0.372428	7.09654	1.27915e-12	4.16615e-10	GO:0034976	hypothetical protein
XM_011653540.2	854.595	4.61126	0.651398	7.07903	1.45171e-12	4.6606e-10	GO:0003700	probable WRKY transcription factor 26, transcript variant X1
NM_001280650.1	3153.53	3.91651	0.553481	7.07614	1.48229e-12	4.69177e-10	GO:0004553	probable xyloglucan endotransglucosylase/hydrolase protein 23-like
XM_004141252.3	1423.67	2.00681	0.286689	6.99996	2.5604e-12	7.99166e-10	GO:0005794	probable xyloglucan glycosyltransferase 12
XM_031889494.1	482.172	3.68064	0.530288	6.94084	3.89789e-12	1.19996e-09	GO:0009507	probable GTP diphosphokinase RSH2, chloroplastic
XM_004143734.3	2003.96	3.76422	0.548306	6.86518	6.64081e-12	2.01674e-09	GO:0000822	phosphate transporter PHO1 homolog 3
XM_011652296.2	78.408	9.71327	1.43213	6.78238	1.18215e-11	3.54221e-09		uncharacterized LOC101213801, transcript variant X2
XM_004147344.3	351.101	3.99312	0.589016	6.7793	1.20756e-11	3.57073e-09	GO:0004672	integrin-linked protein kinase 1
XM_004135563.3	1452.39	1.63979	0.242151	6.77176	1.27225e-11	3.71315e-09		REF/SRPP-like protein At3g05500
XM_011651292.2	88.0387	9.88122	1.46427	6.7482	1.49688e-11	4.31273e-09		uncharacterized LOC101218655, transcript variant X1
XM_011651291.2	86.8724	9.86086	1.46319	6.73931	1.59137e-11	4.52694e-09	GO:0016020	protein NRT1/ PTR FAMILY 4.5
XM_004135973.3	5827.32	1.9994	0.298471	6.69882	2.10105e-11	5.90211e-09	GO:0005739	indole-3-acetic acid-induced protein ARG2
XM_011658664.2	81.8125	9.77403	1.46085	6.69064	2.22191e-11	6.16456e-09		uncharacterized LOC101205186, transcript variant X1
XM_004138075.3	1234.71	1.81931	0.273566	6.65036	2.92378e-11	8.01293e-09	GO:0003700	calmodulin-binding protein 60 A, transcript variant X1
XM_004151521.3	244.508	2.89178	0.435142	6.6456	3.01993e-11	8.17674e-09	GO:0008194	UDP-glycosyltransferase 73C6
XM_004141631.3	940.839	1.94766	0.296213	6.57522	4.85801e-11	1.29969e-08		uncharacterized LOC101218544
XM_004145918.3	73.4161	9.61804	1.47364	6.52671	6.72284e-11	1.77744e-08		uncharacterized LOC101212003, transcript variant X1
XM_011655879.2	73.0702	9.61142	1.47595	6.51202	7.41445e-11	1.9375e-08		transport and Golgi organization 2 homolog, transcript variant X2
XM_031886367.1	162.55	10.7658	1.65906	6.4891	8.63513e-11	2.23054e-08	GO:0005515	actin-histidine N-methyltransferase, transcript variant X2
XM_004139245.3	1295.25	2.51085	0.38735	6.48212	9.04437e-11	2.30971e-08	GO:0005509	calmodulin-like protein 3
XM_011660580.2	641.228	3.38375	0.524691	6.44904	1.12559e-10	2.84218e-08	GO:0004722	probable protein phosphatase 2C 63
XM_004137641.3	1856.51	1.88668	0.292645	6.44701	1.14078e-10	2.84854e-08	GO:0008757	uncharacterized LOC101205174
XM_004138006.3	789.741	4.56798	0.70886	6.44412	1.16275e-10	2.87149e-08	GO:0005509	putative calcium-binding protein CML19
XM_004134682.3	6137.31	3.46481	0.539109	6.42693	1.30208e-10	3.18061e-08	GO:0005515	F-box protein At4g05010, transcript variant X1
XM_011658221.2	4792.6	1.45796	0.227197	6.41713	1.38867e-10	3.35566e-08	GO:0003682	uncharacterized LOC101211122, transcript variant X4
XM_011659716.2	131.416	10.4586	1.63814	6.38445	1.7202e-10	4.11255e-08	GO:0000287	soluble inorganic pyrophosphatase, transcript variant X2
XM_004135171.3	1468.07	1.9859	0.31287	6.34736	2.1904e-10	5.18157e-08	GO:0005794	probable galacturonosyltransferase-like 9
XM_004137292.3	4806.37	2.00806	0.319697	6.28115	3.36085e-10	7.86753e-08	GO:0005509	probable calcium-binding protein CML27
XM_011651250.2	1421.81	1.58549	0.253502	6.25433	3.99219e-10	9.24911e-08	GO:0005794	probable xyloglucan glycosyltransferase 12
XM_011653493.2	859.644	2.54377	0.408253	6.23086	4.63878e-10	1.06375e-07	GO:0005737	O-fucosyltransferase 20
XM_031888653.1	94.0802	9.01224	1.44728	6.22702	4.75401e-10	1.07916e-07	GO:0003723	pentatricopeptide repeat-containing protein At3g09040, mitochondrial, transcript variant X1
XM_031881078.1	1336.05	3.83481	0.617275	6.21249	5.21514e-10	1.172e-07		hypothetical protein
XM_004133796.3	1716.26	3.83436	0.618411	6.20033	5.63434e-10	1.25367e-07	GO:0005829	desiccation protectant protein Lea14 homolog
NM_001280764.1	135.696	3.21379	0.521438	6.16333	7.12323e-10	1.56941e-07	GO:0000976	probable WRKY transcription factor 46-like
XM_004140152.3	74.4308	9.63928	1.56616	6.15474	7.52025e-10	1.6408e-07	GO:0003677	uncharacterized LOC101207235, transcript variant X1
XM_011660829.2	118.768	-10.4078	1.70148	-6.11694	9.53893e-10	2.0542e-07	GO:0003723	pentatricopeptide repeat-containing protein At3g09040, mitochondrial, transcript variant X3
XM_031887874.1	102.399	10.0994	1.65132	6.11596	9.59781e-10	2.0542e-07	GO:0005794	protein LIKE COV 2, transcript variant X1
XM_004143656.3	831.207	4.15365	0.683844	6.07398	1.24781e-09	2.64547e-07	GO:0003677	dehydration-responsive element-binding protein 1B
XM_011658546.2	176.83	10.887	1.80335	6.03711	1.56897e-09	3.29528e-07	GO:0004674	uncharacterized LOC101210717, transcript variant X4
XM_011656461.2	80.4242	9.75071	1.6182	6.02563	1.68449e-09	3.47298e-07		myosin-3, transcript variant X2
XM_011659617.2	58.6362	9.29465	1.54231	6.02645	1.676e-09	3.47298e-07	GO:0046983	transcription factor bHLH19
XM_004144265.3	128.032	10.4204	1.73331	6.01181	1.83467e-09	3.74824e-07	GO:0005737	probable E3 ubiquitin-protein ligase RHC1A, transcript variant X1
XM_004134070.3	3578.26	0.788969	0.131406	6.00406	1.92447e-09	3.89627e-07	GO:0010309	1,2-dihydroxy-3-keto-5-methylthiopentene dioxygenase 2
XM_011655143.2	555.449	1.31329	0.219221	5.99072	2.08917e-09	4.19195e-07	GO:0016020	zinc transport protein ZntB, transcript variant X3
XM_004134751.3	2336.76	1.923	0.321815	5.97548	2.29417e-09	4.56255e-07	GO:0005515	U-box domain-containing protein 4
XM_004142584.3	1536.58	2.96306	0.496266	5.97071	2.36222e-09	4.65668e-07	GO:0003677	NAC domain-containing protein 2
XM_004135033.3	1091.61	2.20081	0.369923	5.94937	2.69181e-09	5.26026e-07	GO:0006644	lipid phosphate phosphatase 2
XM_004144104.3	202.783	3.16292	0.538451	5.87412	4.25089e-09	8.23536e-07	GO:0005886	NDR1/HIN1-like protein 13
XM_031884147.1	181.404	10.924	1.86268	5.86468	4.49995e-09	8.64337e-07		uncharacterized LOC101221538, transcript variant X3
XM_031882914.1	1002	2.16102	0.368805	5.85951	4.64235e-09	8.84132e-07	GO:0005515	uncharacterized LOC101208783
XR_004215870.1	118.999	7.85502	1.34232	5.85181	4.86247e-09	9.18271e-07		#N/A
XM_004138429.3	71.9765	9.58934	1.64168	5.84119	5.18307e-09	9.7066e-07		protein BPS1, chloroplastic, transcript variant X1
XR_004217642.1	94.2951	-10.0753	1.72688	-5.8344	5.3983e-09	1.00261e-06		#N/A
XM_011654860.2	607.509	1.08543	0.186112	5.83214	5.47222e-09	1.00801e-06	GO:0004842	U-box domain-containing protein 5, transcript variant X4
XM_004144101.3	672.284	2.18671	0.375542	5.82281	5.78671e-09	1.04875e-06	GO:0005515	F-box/kelch-repeat protein At5g26960
XM_011651698.2	58.4044	-9.38375	1.61136	-5.82349	5.76309e-09	1.04875e-06	GO:0000139	probable beta-1,3-galactosyltransferase 2, transcript variant X2
XM_011660651.2	117.407	10.2959	1.77279	5.80773	6.33254e-09	1.13849e-06	GO:0005524	uridine kinase-like protein 3, transcript variant X1
XM_011656401.2	405.17	1.55848	0.26875	5.79898	6.6718e-09	1.18996e-06		uncharacterized LOC105435436
XM_031885273.1	950.747	2.07221	0.358638	5.77798	7.5603e-09	1.33782e-06	GO:0000978	heat stress transcription factor B-2b, transcript variant X2
XM_004136146.3	1266.89	2.42269	0.419913	5.76951	7.95036e-09	1.39585e-06		hypothetical protein
XM_004143023.3	1308.18	1.90669	0.330726	5.76515	8.1584e-09	1.42127e-06		uncharacterized LOC101212235
XM_004144507.3	525.32	1.89931	0.329561	5.76314	8.25634e-09	1.42727e-06		probable E3 ubiquitin-protein ligase XERICO
XM_011656509.2	51.1523	9.09731	1.58005	5.75761	8.53141e-09	1.46356e-06		uncharacterized LOC101204173, transcript variant X1
XM_004135191.3	48.3881	9.01715	1.5784	5.71286	1.11095e-08	1.8914e-06	GO:0004842	U-box domain-containing protein 19
XM_031887534.1	87.9867	-9.97528	1.74944	-5.70199	1.18416e-08	2.00087e-06	GO:0006488	UDP-N-acetylglucosamine transferase subunit ALG13 homolog, transcript variant X1
XR_004216779.1	586.392	-1.58335	0.278206	-5.69127	1.26099e-08	2.1148e-06		#N/A
XM_011650689.2	65.9392	-9.55895	1.68004	-5.68971	1.27258e-08	2.11842e-06	GO:0003676	R3H domain-containing protein 1, transcript variant X1
XM_011651123.2	525.025	7.86915	1.38469	5.68296	1.32385e-08	2.18756e-06	GO:0000775	SHUGOSHIN 2, transcript variant X1
XM_004136977.3	72.884	7.736	1.3628	5.67655	1.37435e-08	2.25443e-06		uncharacterized LOC101216632
XM_004148691.3	4446.66	2.94743	0.520013	5.668	1.44473e-08	2.35271e-06	GO:0000976	transcription factor MYC2
XR_004214105.1	51.5447	9.10756	1.60815	5.66339	1.48415e-08	2.39952e-06		#N/A
XM_004151110.3	5272.53	3.14391	0.555382	5.66082	1.50656e-08	2.41835e-06	GO:0005886	tetraspanin-8
XM_011653589.2	208.149	2.01347	0.356501	5.64787	1.6245e-08	2.58917e-06		hypothetical protein
XM_004140808.3	288.319	3.67185	0.652109	5.63073	1.79445e-08	2.83991e-06	GO:0003677	ethylene-responsive transcription factor ERF025
XM_004145220.3	1889.59	2.46168	0.437509	5.62658	1.83813e-08	2.88869e-06	GO:0006457	17.3 kDa class I heat shock protein
XM_004148609.3	1377.59	2.35445	0.419139	5.61736	1.93899e-08	3.02604e-06	GO:0004672	mitogen-activated protein kinase kinase kinase 3
XM_011658505.2	56.3893	9.23872	1.64881	5.60325	2.1037e-08	3.26044e-06		uncharacterized LOC101217504, transcript variant X2
NM_001308910.1	271.371	7.44753	1.33052	5.59746	2.17514e-08	3.34808e-06	GO:0005737	phenylalanine ammonia-lyase-like
XM_004152583.3	5699.1	2.22274	0.398479	5.57805	2.43226e-08	3.71837e-06		protein PHOSPHATE-INDUCED 1
XM_004147176.3	2337.08	3.95022	0.710105	5.56286	2.65383e-08	4.0297e-06	GO:0003677	ethylene-responsive transcription factor 6
XM_031880969.1	61.6513	9.36709	1.68886	5.5464	2.91609e-08	4.39821e-06	GO:0005515	pentatricopeptide repeat-containing protein At5g57250, mitochondrial, transcript variant X5
XM_004140289.3	1140.98	2.45086	0.443372	5.52776	3.24345e-08	4.85933e-06	GO:0009695	allene oxide cyclase, chloroplastic
NM_001308893.1	2880	1.72017	0.311584	5.52071	3.37632e-08	5.0249e-06	GO:0004630	phospholipase D alpha 1
XM_004137637.3	703.595	2.85642	0.517541	5.51922	3.40516e-08	5.03448e-06		protein LURP-one-related 10
XM_004140538.3	994.861	1.85202	0.336136	5.50974	3.59354e-08	5.27828e-06	GO:0005515	phosphatidylinositol 4-kinase gamma 4
XM_004140746.3	1640.31	4.54711	0.829975	5.47861	4.28671e-08	6.25554e-06	GO:0003677	dehydration-responsive element-binding protein 1A
XM_004142840.3	2051.5	3.71623	0.686167	5.41593	6.09726e-08	8.84024e-06	GO:0003700	zinc finger protein ZAT10
XM_004143885.3	1861.01	5.06816	0.936311	5.41291	6.20103e-08	8.93306e-06	GO:0003677	dehydration-responsive element-binding protein 1E
XM_011653433.2	261.278	5.76554	1.06589	5.40913	6.3333e-08	9.06549e-06	GO:0004672	receptor-like protein kinase
XM_004135129.3	84.5021	9.82065	1.82023	5.39528	6.84166e-08	9.68031e-06	GO:0005794	probable UDP-arabinopyranose mutase 5, transcript variant X1
XM_011659056.2	51.5469	9.10811	1.68822	5.39509	6.84897e-08	9.68031e-06	GO:0004024	alcohol dehydrogenase-like 7, transcript variant X3
XM_004145202.3	2748.92	1.77364	0.328898	5.39268	6.94158e-08	9.74988e-06	GO:0004722	probable protein phosphatase 2C 25
XM_004146323.3	60.8956	9.34868	1.73797	5.37907	7.48721e-08	1.04509e-05	GO:0003677	pathogenesis-related homeodomain protein, transcript variant X1
XM_004133841.3	246.475	2.46788	0.459523	5.37053	7.85054e-08	1.08904e-05		uncharacterized LOC101208043
XM_004150793.3	3610.32	3.68086	0.685759	5.36758	7.98022e-08	1.10024e-05	GO:0005634	nudix hydrolase 17, mitochondrial
XM_004137065.3	840.294	3.82601	0.716696	5.3384	9.37714e-08	1.28495e-05	GO:0003677	ethylene-responsive transcription factor ERF109
XR_004219240.1	74.3271	9.6366	1.81244	5.31692	1.05538e-07	1.43742e-05		#N/A
XM_004149213.3	2080.71	2.54568	0.47993	5.30428	1.13121e-07	1.53142e-05	GO:0003677	zinc finger A20 and AN1 domain-containing stress-associated protein 3, transcript variant X1
XM_004134094.3	15.2641	20.7071	3.9096	5.29647	1.18065e-07	1.56998e-05	GO:0004467	long chain acyl-CoA synthetase 6, peroxisomal, transcript variant X2
XM_004139948.3	15.2641	20.7071	3.9096	5.29647	1.18065e-07	1.56998e-05	GO:0005515	nitrile-specifier protein 5, transcript variant X2
XM_011652438.2	15.2641	20.7071	3.9096	5.29647	1.18065e-07	1.56998e-05	GO:0000727	DNA replication complex GINS protein SLD5, transcript variant X1
XM_031884971.1	112.382	10.2322	1.93389	5.29102	1.21637e-07	1.60797e-05	GO:0005634	proline-, glutamic acid- and leucine-rich protein 1-like, transcript variant X2
XM_004139541.3	14.8516	20.6704	3.90968	5.28698	1.24354e-07	1.61538e-05	GO:0003677	NAC domain-containing protein 40, transcript variant X1
XM_011659253.2	80.5832	9.75368	1.84454	5.28786	1.23759e-07	1.61538e-05	GO:0005793	probable sugar phosphate/phosphate translocator At1g06470, transcript variant X4
XM_031887097.1	14.8516	20.6704	3.90968	5.28698	1.24354e-07	1.61538e-05	GO:0003924	ras-related protein RABA5a, transcript variant X2
XM_004142577.3	14.6453	20.6481	3.90972	5.28122	1.28324e-07	1.6479e-05	GO:0004467	long chain acyl-CoA synthetase 9, chloroplastic, transcript variant X1
XM_031880518.1	14.6453	20.6481	3.90972	5.28122	1.28324e-07	1.6479e-05	GO:0002939	tRNA (guanine(37)-N1)-methyltransferase 2, transcript variant X1
XM_004142591.3	14.439	20.628	3.90976	5.27602	1.32019e-07	1.67619e-05	GO:0004364	glutathione S-transferase TCHQD, transcript variant X1
XR_004215238.1	14.439	20.628	3.90976	5.27602	1.32019e-07	1.67619e-05		#N/A
XM_004138027.3	252.642	2.92606	0.555267	5.26964	1.36693e-07	1.72579e-05	GO:0004672	leucine-rich repeat receptor-like serine/threonine/tyrosine-protein kinase SOBIR1
XM_004149703.3	702.733	6.02807	1.14421	5.26831	1.37688e-07	1.72863e-05	GO:0000976	probable WRKY transcription factor 41
XM_004137113.3	798.482	3.23402	0.618609	5.22788	1.71461e-07	2.14069e-05		protein EXORDIUM-like 2
XR_180895.3	116.304	7.07473	1.35604	5.21721	1.81636e-07	2.2552e-05		#N/A
XM_004146618.3	194.862	1.98383	0.380751	5.2103	1.88535e-07	2.328e-05	GO:0009725	heptahelical transmembrane protein 2
XM_004148726.3	93.7249	9.97026	1.91993	5.19302	2.06908e-07	2.5409e-05	GO:0005506	4-hydroxy-3-methylbut-2-en-1-yl diphosphate synthase (ferredoxin), chloroplastic, transcript variant X1
XM_004134288.3	985.315	4.11007	0.795171	5.16879	2.35616e-07	2.87772e-05	GO:0006952	BON1-associated protein 2
XM_004137650.3	344.665	1.8819	0.364263	5.16633	2.38734e-07	2.90004e-05	GO:0005886	ammonium transporter 2
XM_004137755.3	39.5421	8.72636	1.69113	5.16008	2.46838e-07	2.98236e-05		interactor of constitutive active ROPs 3, transcript variant X2
XM_004139007.2	73.625	5.69568	1.1054	5.15258	2.56924e-07	3.08763e-05	GO:0005515	F-box protein At4g18380
XM_011655300.2	118.597	-10.406	2.02458	-5.1398	2.75027e-07	3.2876e-05		interactor of constitutive active ROPs 2, chloroplastic, transcript variant X5
XM_004150496.3	1537.27	3.68424	0.720134	5.11605	3.11995e-07	3.70977e-05	GO:0005506	abscisic acid 8'-hydroxylase CYP707A2
XM_004144789.3	259.2	1.81098	0.355105	5.09984	3.39943e-07	4.02081e-05	GO:0015095	probable magnesium transporter NIPA6, transcript variant X1
XM_031883231.1	3040.81	2.06423	0.406924	5.07278	3.92049e-07	4.61284e-05	GO:0004805	trehalose-phosphate phosphatase A, transcript variant X3
XM_011660730.2	2564.94	4.3948	0.869113	5.05665	4.26689e-07	4.99426e-05	GO:0005886	cysteine-rich and transmembrane domain-containing protein WIH2
XM_011652393.2	1520.85	3.43159	0.678769	5.05561	4.29022e-07	4.99554e-05	GO:0000976	probable WRKY transcription factor 46
XM_031882685.1	63.2841	9.40537	1.86256	5.0497	4.425e-07	5.12592e-05	GO:0005515	F-box protein CPR1-like, transcript variant X2
XM_004151800.3	61.3438	9.36031	1.85683	5.041	4.63094e-07	5.33698e-05	GO:0005515	pentatricopeptide repeat-containing protein At5g14770, mitochondrial, transcript variant X4
XM_004143449.3	2182	1.36194	0.270773	5.02983	4.90913e-07	5.62871e-05	GO:0003700	BES1/BZR1 homolog protein 2, transcript variant X1
XM_031887283.1	567.346	2.62709	0.52339	5.01938	5.18398e-07	5.91368e-05	GO:0005484	SNAP25 homologous protein SNAP33, transcript variant X2
XM_004135871.3	866.185	0.911008	0.182491	4.99208	5.97324e-07	6.77963e-05	GO:0003677	zinc finger A20 and AN1 domain-containing stress-associated protein 5
XM_004151012.3	1796	2.15254	0.431917	4.98368	6.23866e-07	7.0453e-05	GO:0003677	AP2/ERF and B3 domain-containing transcription factor RAV1-like
XM_004140118.3	939.909	3.83322	0.774457	4.94956	7.43815e-07	8.35788e-05	GO:0000932	probable CCR4-associated factor 1 homolog 9
XM_031881459.1	35.8284	8.58308	1.73512	4.94668	7.54918e-07	8.44044e-05	GO:0003723	pentatricopeptide repeat-containing protein At3g56550, transcript variant X4
XM_031880809.1	33.7303	8.49656	1.73009	4.91105	9.0588e-07	0.000100781		protein YeeZ, transcript variant X1
XM_004135227.3	607.217	2.32192	0.47324	4.90643	9.2749e-07	0.000102677	GO:0003830	hypothetical protein, transcript variant X1
XM_031882313.1	1409.78	2.93297	0.598249	4.90259	9.45812e-07	0.000104192	GO:0005737	hypothetical protein, transcript variant X2
XM_004138677.3	1668.6	1.52705	0.312105	4.89275	9.94384e-07	0.000108503	GO:0005515	EIN3-binding F-box protein 1
XM_011659974.2	800.31	9.06242	1.85223	4.8927	9.94598e-07	0.000108503	GO:0005515	uncharacterized LOC101211388, transcript variant X1
XM_011656679.2	1429.33	0.740052	0.151698	4.87846	1.0692e-06	0.000116078	GO:0005794	probable sugar phosphate/phosphate translocator At3g11320
XM_004148136.3	3491.52	4.20938	0.864513	4.86907	1.12124e-06	0.000121142	GO:0005515	zinc finger CCCH domain-containing protein 29
XM_004141418.3	275.288	10.5623	2.17532	4.85554	1.20059e-06	0.000129095		uncharacterized LOC101205434, transcript variant X3
XM_011653511.2	624.517	1.31179	0.271016	4.84026	1.29671e-06	0.000138767		chaperone protein dnaJ 8, chloroplastic
XM_004150938.3	746.666	1.32935	0.276241	4.81229	1.4921e-06	0.000158919	GO:0004722	probable protein phosphatase 2C 42, transcript variant X1
XM_004140969.3	32.0497	8.42275	1.75473	4.80003	1.58645e-06	0.000168171	GO:0004672	serine/threonine-protein kinase STY46, transcript variant X1
XM_004136187.3	578.162	0.86786	0.181301	4.78686	1.69413e-06	0.000178743		uncharacterized LOC101220969
XM_004141821.3	150.58	5.2595	1.10256	4.77027	1.83979e-06	0.000190988	GO:0005515	BTB/POZ and TAZ domain-containing protein 4
XM_004141851.3	1566.7	2.26438	0.474733	4.76979	1.84418e-06	0.000190988	GO:0000978	transcription factor MYB44
XM_011660158.1	319.362	2.84687	0.596721	4.77086	1.83443e-06	0.000190988	GO:0005515	probable F-box protein At2g36090
XM_031883826.1	77.4242	-9.79091	2.05245	-4.77036	1.83897e-06	0.000190988	GO:0016020	protein PIN-LIKES 6, transcript variant X2
XM_004143964.3	8423.26	3.07975	0.651494	4.72722	2.27615e-06	0.000234642		protein ALP1-like
XM_004152114.3	697.595	2.10438	0.445624	4.72233	2.33159e-06	0.00023926		phosphatidylinositol transfer protein 3
XM_004149908.3	64.9592	9.44301	2.00672	4.70568	2.53015e-06	0.000258455	GO:0004827	proline--tRNA ligase, chloroplastic/mitochondrial, transcript variant X1
XM_004143881.3	2129.6	6.03973	1.285	4.70019	2.59915e-06	0.000264302	GO:0004252	RHOMBOID-like protein 2
XM_004150887.3	3382.24	-0.805757	0.17153	-4.69747	2.63399e-06	0.000265442	GO:0008171	caffeic acid 3-O-methyltransferase
XM_004151010.3	257.612	4.08495	0.869605	4.69748	2.63394e-06	0.000265442		benzyl alcohol O-benzoyltransferase
XM_004145793.3	2029.96	2.77362	0.592538	4.68092	2.85597e-06	0.000286528	GO:0016567	U-box domain-containing protein 21
XM_004144696.3	696.413	1.07059	0.229072	4.67359	2.95986e-06	0.000295631	GO:0006355	transcription factor bHLH149
XM_004148094.3	318.95	7.26185	1.55996	4.65514	3.23754e-06	0.000321935	GO:0004805	trehalose-phosphate phosphatase A, transcript variant X1
XM_004144061.3	1507.19	0.684741	0.148183	4.62092	3.82049e-06	0.000378229	GO:0003677	protein ETHYLENE INSENSITIVE 3, transcript variant X1
XM_004141237.3	905.979	3.7613	0.814471	4.61809	3.87294e-06	0.000381739	GO:0003700	zinc finger protein ZAT10
XM_004142561.3	4759.37	2.40848	0.522726	4.60753	4.07487e-06	0.000398499	GO:0003677	ethylene-responsive transcription factor RAP2-13
XM_031888607.1	762.544	2.21872	0.481563	4.60734	4.07844e-06	0.000398499	GO:0005515	uncharacterized LOC101218093
XM_031884399.1	831.074	1.87022	0.406607	4.59956	4.23381e-06	0.000411889	GO:0004683	calcium-dependent protein kinase 32, transcript variant X2
XM_011651078.2	1388.57	1.52093	0.332789	4.57025	4.8715e-06	0.000471884		UPF0496 protein At2g18630, transcript variant X2
XM_004146989.3	1686.78	3.52729	0.773358	4.561	5.091e-06	0.00049103	GO:0005886	hypothetical protein
XM_004133761.3	1418.16	1.5623	0.343273	4.55118	5.33467e-06	0.000512334	GO:0000976	transcription factor MTB1
XM_004144663.3	2934.72	1.53094	0.336467	4.55006	5.36296e-06	0.000512859		UDP-glucuronate 4-epimerase 1
XM_031884368.1	60.0947	6.85973	1.51269	4.53478	5.76633e-06	0.000549096	GO:0005515	putative disease resistance protein RGA3, transcript variant X2
XM_004139037.3	2459.97	1.44042	0.318069	4.52864	5.93645e-06	0.000562911	GO:0005524	dnaJ protein homolog
XM_004137647.3	1691.41	2.06638	0.457664	4.51507	6.32958e-06	0.000592116	GO:0005783	PRA1 family protein B4
XM_004147651.3	1386.34	2.5052	0.55489	4.51477	6.33843e-06	0.000592116	GO:0006950	zinc finger protein ZAT12
XM_004152188.3	385.898	-6.74327	1.49373	-4.51439	6.34984e-06	0.000592116	GO:0003777	kinesin-like protein KIN-14I, transcript variant X1
XM_011661970.2	608.83	-6.95595	1.54024	-4.51616	6.29721e-06	0.000592116	GO:0003723	putative DEAD-box ATP-dependent RNA helicase 29, transcript variant X1
XM_004133830.3	897.305	0.822953	0.182396	4.51192	6.42448e-06	0.000596601		E3 ubiquitin-protein ligase At1g63170
XM_004135581.3	99.342	6.57687	1.46294	4.49565	6.93573e-06	0.000641426	GO:0006488	UDP-N-acetylglucosamine transferase subunit ALG13 homolog, transcript variant X2
XM_004136083.1	39.848	8.73635	1.94474	4.49229	7.04628e-06	0.00064898		UPF0496 protein 4
XM_011660590.2	1158.41	2.86522	0.638368	4.48835	7.17775e-06	0.00065839		leucine-rich repeat extensin-like protein 3, transcript variant X2
XM_031884397.1	35.2889	-8.65716	1.93063	-4.48412	7.32161e-06	0.000668856	GO:0016226	protein AE7-like 1, transcript variant X3
XM_004143042.3	868.442	1.6879	0.377363	4.47288	7.71714e-06	0.000702134		protein RALF-like 33
XM_004136469.3	1158.47	4.06501	0.909152	4.47121	7.77798e-06	0.000704817	GO:0016567	E3 ubiquitin-protein ligase PUB23
XM_004149620.3	1805.76	3.93539	0.882067	4.46155	8.13675e-06	0.000734366		protein TIFY 5A
XM_004143946.3	1005.4	2.30042	0.516467	4.45416	8.42234e-06	0.000757101		uncharacterized LOC101219575
XM_031886417.1	283.209	1.90834	0.42863	4.45219	8.50001e-06	0.000761039	GO:0000139	UDP-galactose/UDP-glucose transporter 2
XM_004135212.3	382.769	2.90572	0.655501	4.43282	9.30073e-06	0.000828031	GO:0004672	cysteine-rich receptor-like protein kinase 3, transcript variant X1
XM_004142888.3	284.865	1.63697	0.369325	4.43233	9.32194e-06	0.000828031	GO:0004842	U-box domain-containing protein 45
XM_011655992.2	1176.38	3.57664	0.810502	4.41287	1.0201e-05	0.000902545		uncharacterized LOC101220453
XM_004145946.3	2196.22	-0.768393	0.174734	-4.39751	1.09502e-05	0.000965035	GO:0003735	60S ribosomal protein L27-3
XM_031888367.1	47.8581	9.00237	2.04759	4.39657	1.09977e-05	0.000965431	GO:0008757	EEF1A lysine methyltransferase 4, transcript variant X4
XM_004135487.3	847.641	4.06807	0.926334	4.39158	1.12531e-05	0.000984009	GO:0004620	phospholipase A1-Igamma1, chloroplastic
XM_011660267.2	546.757	1.61294	0.367669	4.38694	1.14958e-05	0.00100134	GO:0003700	uncharacterized LOC101216189
XM_031885172.1	35.7166	8.57872	1.95638	4.385	1.15985e-05	0.00100638	GO:0003723	pentatricopeptide repeat-containing protein At3g24000, mitochondrial, transcript variant X3
XM_004142952.3	4154.06	1.91166	0.436212	4.38242	1.1737e-05	0.00101448		uncharacterized LOC101215840
NM_001280767.1	525.503	2.71126	0.620047	4.37267	1.22737e-05	0.00105681	GO:0006809	nitrate reductase [NADH]-like
XM_004146604.3	155.231	2.19679	0.503114	4.3664	1.26314e-05	0.00108345	GO:0004672	L-type lectin-domain containing receptor kinase VII.1
XR_969323.2	521.51	6.85071	1.57562	4.34795	1.37415e-05	0.00117419		#N/A
XM_011661086.2	603.65	3.58552	0.825153	4.34528	1.39097e-05	0.00118406	GO:0006629	phospholipase A1 PLIP2, chloroplastic
XM_004136235.3	584.923	1.90697	0.440278	4.33129	1.48241e-05	0.00125714		protein PHOSPHATE-INDUCED 1
XM_004134679.3	905.826	1.28568	0.297103	4.3274	1.50883e-05	0.00127473	GO:0000813	vacuolar protein sorting-associated protein 28 homolog 2
XM_004140026.3	1111.85	-0.841735	0.194625	-4.32491	1.52595e-05	0.00128437	GO:0001401	sorting and assembly machinery component 50 homolog
XM_011653504.2	1185.72	2.22127	0.515458	4.30932	1.63757e-05	0.00137318		uncharacterized LOC101216392
NM_001280579.1	5545.13	2.7197	0.633167	4.29539	1.74383e-05	0.00145684		protein EARLY RESPONSIVE TO DEHYDRATION 15-like
XM_011653714.2	1185.24	-0.872487	0.203618	-4.28493	1.828e-05	0.0015215	GO:0005515	WD repeat-containing protein 74
XM_031889186.1	1371.51	5.54743	1.29622	4.27969	1.87152e-05	0.00155198	GO:0000978	heat stress transcription factor A-6b, transcript variant X1
XM_031885408.1	34.2549	8.5186	1.99232	4.27573	1.90516e-05	0.00157407	GO:0004674	serine/threonine-protein kinase prpf4B, transcript variant X5
XM_004147512.3	538.674	1.19378	0.279625	4.2692	1.96175e-05	0.00161489	GO:0005794	probable sugar phosphate/phosphate translocator At1g12500
XM_004137605.3	603.962	1.68425	0.396121	4.25185	2.12008e-05	0.00173885		chaperone protein dnaJ 8, chloroplastic
XM_031882777.1	25.827	8.11156	1.91626	4.23302	2.30576e-05	0.00188427		hypothetical protein, transcript variant X2
XM_004150568.3	508.13	1.17881	0.279494	4.21766	2.46851e-05	0.0019955	GO:0005886	ankyrin repeat-containing protein At2g01680
XM_004152679.3	267.946	3.94847	0.936038	4.21828	2.46174e-05	0.0019955	GO:0000978	transcription factor MYB44
XR_968862.2	164.986	-3.59709	0.852727	-4.21834	2.46113e-05	0.0019955		#N/A
XM_004146510.3	214.365	2.0004	0.474752	4.21356	2.51377e-05	0.00201975		uncharacterized LOC101218947
XR_004216823.1	148.3	-2.76011	0.655092	-4.21332	2.51649e-05	0.00201975		#N/A
XM_011661250.2	237.304	-11.4065	2.71449	-4.20207	2.64486e-05	0.00211523	GO:0000776	centromere protein C, transcript variant X3
XM_004139241.3	1321.99	0.759908	0.181214	4.19344	2.7476e-05	0.0021896	GO:0005783	synaptotagmin-5
NM_001280773.1	140.394	6.33332	1.51312	4.18561	2.84397e-05	0.00225839	GO:0004553	probable xyloglucan endotransglucosylase/hydrolase protein 23-like
XM_004136791.3	2320.28	2.25482	0.540057	4.17515	2.97785e-05	0.00235638	GO:0003677	ethylene-responsive transcription factor 4
XM_004142337.3	44.5118	6.42301	1.539	4.1735	2.99949e-05	0.00236518	GO:0051091	uncharacterized LOC101217123
XM_011653613.2	426.894	1.30808	0.313725	4.1695	3.0527e-05	0.00239871		uncharacterized LOC101208303, transcript variant X3
XM_031884952.1	228.58	11.2571	2.70572	4.16047	3.17593e-05	0.00248685	GO:0004357	glutamate--cysteine ligase, chloroplastic, transcript variant X2
XM_004134815.3	1729.35	1.70116	0.409094	4.15837	3.20522e-05	0.00249719	GO:0004683	calcium-dependent protein kinase 28
XM_004152469.3	228.177	3.29357	0.792116	4.15794	3.21136e-05	0.00249719		uncharacterized LOC101213560
XM_004141300.3	61.8418	-9.46671	2.27926	-4.15341	3.27559e-05	0.00253836	GO:0001664	guanine nucleotide-binding protein alpha-1 subunit, transcript variant X1
XM_004136102.3	229.99	2.14717	0.51721	4.15146	3.30366e-05	0.00255131	GO:0010143	probable glycerol-3-phosphate acyltransferase 3
XM_004147627.3	25.8978	8.11632	1.96749	4.12522	3.70376e-05	0.0028505	GO:0003677	DNA topoisomerase 3-beta, transcript variant X1
XM_031883016.1	213.741	-11.2556	2.73109	-4.1213	3.7674e-05	0.00288958		uncharacterized LOC101205217, transcript variant X2
XM_011654444.2	1356.71	-1.05549	0.256224	-4.11939	3.79877e-05	0.00290373	GO:0005515	pentatricopeptide repeat-containing protein At1g61870, mitochondrial
XM_004138428.3	2530.14	0.973115	0.236517	4.11436	3.88261e-05	0.00295776		protein BPS1, chloroplastic, transcript variant X2
XM_011657372.2	742.299	-1.71864	0.418047	-4.1111	3.93772e-05	0.00298961		histone-lysine N-methyltransferase SETD1A
XM_011660672.2	1551.61	-0.795055	0.194267	-4.0926	4.26565e-05	0.00322657	GO:0003735	60S ribosomal protein L27
XM_031880776.1	577.531	-1.01664	0.248451	-4.0919	4.27855e-05	0.00322657	GO:0005515	uncharacterized WD repeat-containing protein C2A9.03, transcript variant X3
XM_004149051.3	220.04	-1.63143	0.399333	-4.08538	4.40051e-05	0.00330745		RING-H2 finger protein ATL13
XM_004150894.3	2712.62	1.30435	0.319634	4.08076	4.48886e-05	0.0033626		glycine-rich protein A3
XM_011661930.2	200.053	-11.1601	2.73657	-4.07814	4.53965e-05	0.00338935	GO:0005524	protein TRIGALACTOSYLDIACYLGLYCEROL 3, chloroplastic, transcript variant X2
XM_004149102.3	225.978	11.2403	2.75751	4.07626	4.57662e-05	0.00340564	GO:0003677	protein RTF1 homolog, transcript variant X1
NM_001280732.1	240.697	-2.57916	0.633644	-4.07036	4.69401e-05	0.00348147	GO:0005829	chordin
XM_011658104.2	5512.87	2.97639	0.732251	4.06471	4.8092e-05	0.00355517	GO:0006952	nematode resistance protein-like HSPRO2
XR_004214525.1	32.765	8.45587	2.09168	4.04262	5.28583e-05	0.00389471		#N/A
XM_011654708.2	40.2051	8.75104	2.17097	4.03093	5.55577e-05	0.00408022	GO:0004672	inactive leucine-rich repeat receptor-like protein kinase CORYNE, transcript variant X1
XM_004142774.3	770.723	1.04012	0.258309	4.02664	5.6579e-05	0.00414169	GO:0004672	receptor protein kinase TMK1
XM_004136642.3	5522.26	1.13	0.280892	4.0229	5.74855e-05	0.00419439	GO:0003962	cystathionine gamma-synthase 1, chloroplastic
XM_011652031.2	76.5841	6.1961	1.54101	4.02082	5.79965e-05	0.00421798	GO:0005634	lysine-specific demethylase JMJ706, transcript variant X2
XM_004150187.3	119.357	2.87016	0.714064	4.01947	5.833e-05	0.00422855	GO:0006457	18.1 kDa class I heat shock protein
XM_004144917.3	5470.04	1.69887	0.424788	3.99933	6.35216e-05	0.0045901		uncharacterized LOC101217755
XM_011659953.2	1763.15	1.94178	0.485849	3.99668	6.42363e-05	0.00462687	GO:0003824	probable alpha,alpha-trehalose-phosphate synthase [UDP-forming] 7
XM_031884881.1	50.0097	9.06555	2.27189	3.99031	6.59877e-05	0.00473783		uncharacterized LOC101204811, transcript variant X5
XM_004148967.2	6597.46	-0.705758	0.177209	-3.98264	6.81541e-05	0.00487779	GO:0005507	L-ascorbate oxidase-like
XM_004144410.3	647.812	1.46515	0.368937	3.97127	7.14904e-05	0.00510033	GO:0005634	ninja-family protein AFP3
XM_011651776.2	176.382	10.8831	2.74171	3.96945	7.20389e-05	0.0051232	GO:0000139	histone acetyltransferase MCC1, transcript variant X1
XM_011656637.2	178.433	-10.9952	2.77516	-3.96199	7.43264e-05	0.00525264	GO:0006812	metal tolerance protein 11, transcript variant X3
XR_004214842.1	27.0608	8.17861	2.06399	3.96253	7.41607e-05	0.00525264		#N/A
XM_031888591.1	171.495	-10.9379	2.77123	-3.94695	7.91518e-05	0.0055761	GO:0000228	meiotic recombination protein SPO11-1-like, transcript variant X3
XM_031887122.1	282.375	-2.3022	0.585205	-3.93401	8.35405e-05	0.00586689		thioredoxin-like 3-3, transcript variant X2
NM_001305747.1	22.6457	7.92093	2.01409	3.93276	8.39771e-05	0.00587918	GO:0003700	probable WRKY transcription factor 26
XM_004136719.3	2136.43	2.15606	0.54881	3.92861	8.54374e-05	0.00596284	GO:0005516	calmodulin-binding protein 25
XM_011654262.2	109.887	6.12957	1.56133	3.92586	8.64209e-05	0.00601281		uncharacterized LOC105435032
XM_004144432.3	299.554	1.47504	0.376046	3.92248	8.76414e-05	0.00607891	GO:0004674	G-type lectin S-receptor-like serine/threonine-protein kinase At2g19130
XM_011652649.2	21.3784	7.83867	2.00422	3.91109	9.18811e-05	0.00635336	GO:0006813	putative ion channel POLLUX-like 2, transcript variant X2
XM_004137627.3	5444.32	1.21646	0.311333	3.90725	9.33539e-05	0.0064354	GO:0003746	elongation factor P
XM_004142830.3	1677.32	2.3759	0.608488	3.9046	9.43822e-05	0.00648639	GO:0000978	transcription factor MYB44
XM_004135621.3	594.192	2.09691	0.53717	3.90363	9.47625e-05	0.00649267	GO:0004722	probable protein phosphatase 2C 6
XM_004136923.3	795.89	4.51127	1.15727	3.89821	9.69046e-05	0.00661926		CBS domain-containing protein CBSX2, chloroplastic
XM_011655850.2	4351.98	1.20609	0.309817	3.89292	9.90448e-05	0.00674495		interferon-related developmental regulator 1, transcript variant X2
XM_004140811.3	692.26	-1.10297	0.283481	-3.89081	9.99083e-05	0.0067832	GO:0003677	ethylene-responsive transcription factor ERF118
XM_011659870.2	23.0107	6.97419	1.80294	3.86823	0.000109628	0.00742072		uncharacterized LOC105435955
XM_004135237.3	576.004	2.1615	0.559409	3.86391	0.000111588	0.0075307	GO:0005515	protein JINGUBANG
XM_004147035.3	159.077	-10.8294	2.8043	-3.86173	0.000112588	0.00757545	GO:0004497	cytochrome P450 714C3, transcript variant X2
XM_011653422.2	406.376	1.65678	0.429298	3.85926	0.000113729	0.00762936	GO:0005515	uncharacterized LOC101205472
XM_011655733.2	38.8784	-8.79715	2.28088	-3.85691	0.000114829	0.00768023		cold and drought-regulated protein CORA
XM_004135925.3	3746.82	2.66766	0.694933	3.83874	0.000123669	0.00824695	GO:0004722	probable protein phosphatase 2C 49
XM_031887955.1	34.3348	8.52277	2.22273	3.83437	0.000125886	0.00836996	GO:0000811	DNA replication complex GINS protein PSF3, transcript variant X2
XM_004149856.3	837.464	1.60684	0.419534	3.83006	0.000128111	0.00849275	GO:0005634	GATA transcription factor 8
XM_031881392.1	217.994	4.69151	1.22592	3.82694	0.000129745	0.00857577		uncharacterized LOC105434498
XM_011658968.2	182.45	10.9316	2.85919	3.82331	0.000131672	0.00867761	GO:0003690	calmodulin-binding transcription activator 5, transcript variant X1
XM_004152150.3	1650.79	0.615862	0.162126	3.79867	0.000145477	0.00955934	GO:0003677	methyl-CpG-binding domain-containing protein 11, transcript variant X1
XM_011650637.2	169.301	10.8238	2.85538	3.79065	0.000150251	0.00984428	GO:0007010	villin-4, transcript variant X3
XM_004144513.3	146.438	-10.7101	2.82709	-3.78837	0.00015164	0.00990643	GO:0004407	histone deacetylase 19, transcript variant X1
XR_004217345.1	19.9024	7.7363	2.04542	3.78225	0.000155418	0.0101238		#N/A
XM_031888056.1	141.299	-10.6585	2.81916	-3.78073	0.000156366	0.0101561	GO:0005515	putative pentatricopeptide repeat-containing protein At1g26500
XM_031887222.1	159.885	10.7412	2.8429	3.77825	0.000157932	0.0102283	GO:0004121	cystathionine beta-lyase, chloroplastic, transcript variant X5
XM_004145278.3	1356.37	1.35139	0.358656	3.76792	0.000164611	0.0106302	GO:0004722	probable protein phosphatase 2C 24
XM_004142492.3	1780.24	-0.980073	0.26057	-3.76126	0.000169059	0.0108862	GO:0000179	ribosomal RNA small subunit methyltransferase, transcript variant X1
XM_004150101.3	1631.31	0.882603	0.234939	3.75674	0.000172143	0.0110531	GO:0000226	65-kDa microtubule-associated protein 6, transcript variant X1
XM_004146610.3	134.837	-10.591	2.82801	-3.74503	0.000180374	0.0115486	GO:0005515	pentatricopeptide repeat-containing protein At5g46100, transcript variant X4
XM_004147097.3	30.8296	6.48128	1.73171	3.7427	0.000182053	0.0116229		transcription factor MYB14
XM_004147870.3	150.995	10.6586	2.84885	3.74138	0.000183012	0.0116511	GO:0008420	RNA polymerase II C-terminal domain phosphatase-like 2, transcript variant X1
XM_011659321.2	154.216	10.6891	2.85909	3.73864	0.00018502	0.0117457	GO:0000785	protein CHROMATIN REMODELING 5, transcript variant X3
XM_011651001.2	24.5009	8.03597	2.15044	3.7369	0.000186304	0.0117938	GO:0004722	probable protein phosphatase 2C 60, transcript variant X2
XM_004150248.3	892.308	-0.964577	0.258175	-3.73614	0.000186864	0.011796	GO:0005385	zinc transporter 11
XM_011658874.2	154.275	10.6897	2.86441	3.7319	0.000190044	0.0119632	GO:0000785	ISWI chromatin-remodeling complex ATPase CHR11, transcript variant X2
XM_011650264.2	139.377	10.5432	2.82889	3.72697	0.000193798	0.0121654	GO:0003700	transcription factor BIM1, transcript variant X1
XM_031881690.1	80.2224	-3.40446	0.913969	-3.72491	0.000195382	0.0122307		uncharacterized LOC116402440
XM_004148940.3	9584.08	2.28858	0.615178	3.72018	0.000199078	0.0124274	GO:0034976	uncharacterized protein DDB_G0283357
XM_004145265.3	19.1517	7.68052	2.06716	3.71549	0.000202809	0.0125904	GO:0004672	mitogen-activated protein kinase kinase kinase 18
XM_031880628.1	150.621	-10.7507	2.89344	-3.71555	0.000202763	0.0125904	GO:0008176	tRNA (guanine-N(7)-)-methyltransferase, transcript variant X4
XM_011661824.2	131.713	10.4618	2.81929	3.71081	0.000206599	0.0127904	GO:0004842	E3 ubiquitin-protein ligase BIG BROTHER, transcript variant X2
XM_004138416.3	159.598	10.7389	2.89483	3.70967	0.000207531	0.0128128	GO:0000159	serine/threonine protein phosphatase 2A 57 kDa regulatory subunit B' theta isoform, transcript variant X1
XM_004146002.3	2067.46	1.82758	0.493102	3.70628	0.000210325	0.0129497	GO:0003677	ethylene-responsive transcription factor 4
XM_004149754.3	929.458	2.98726	0.808032	3.69696	0.000218201	0.0133979	GO:0003677	NAC domain-containing protein 2
XM_004149391.3	395.483	1.62268	0.440575	3.6831	0.000230411	0.0141091		uncharacterized LOC101203758
XM_004137824.3	3130.25	-0.698493	0.189725	-3.68161	0.000231768	0.0141536	GO:0000027	ribosome production factor 2 homolog
XM_011654313.2	139.864	10.5481	2.86888	3.67673	0.000236242	0.0143877	GO:0004045	peptidyl-tRNA hydrolase 2, mitochondrial, transcript variant X2
XM_031886795.1	20.5946	7.78607	2.12039	3.67199	0.000240664	0.0146174		uncharacterized LOC116404425
XM_031882791.1	144.427	10.5948	2.88688	3.66996	0.000242585	0.0146944	GO:0016020	cytochrome c-type biogenesis ccda-like chloroplastic protein, transcript variant X1
XM_004146269.3	562.533	1.69373	0.462282	3.66385	0.000248448	0.0150091	GO:0003958	NADPH--cytochrome P450 reductase 2
XR_004219424.1	143.549	10.5856	2.89279	3.6593	0.000252905	0.0152374		#N/A
XR_004218098.1	20.264	-6.88069	1.88327	-3.65358	0.000258608	0.0155393		#N/A
XM_011656383.2	121.243	-10.4377	2.86155	-3.64756	0.000264741	0.0158654	GO:0003729	protein phosphatase 1 regulatory inhibitor subunit PPP1R8 homolog, transcript variant X4
XM_031884051.1	120.72	-10.4315	2.86622	-3.63945	0.000273222	0.0163301	GO:0006744	coenzyme Q-binding protein COQ10 homolog, mitochondrial, transcript variant X2
XM_004141487.3	1050.56	-0.544032	0.149654	-3.63525	0.000277707	0.0165542	GO:0000462	ribosomal RNA processing protein 36 homolog
NM_001280712.1	293.969	1.35327	0.37271	3.6309	0.000282431	0.0167912	GO:0005737	zinc finger AN1 and C2H2 domain-containing stress-associated protein 11-like
XM_004135800.3	19.1848	7.68329	2.11716	3.62906	0.000284451	0.0168568	GO:0005737	O-fucosyltransferase 13, transcript variant X1
XM_011651085.2	130.41	10.4475	2.87925	3.62853	0.000285035	0.0168568	GO:0005737	serine acetyltransferase 5, transcript variant X2
XM_004138025.3	395.145	1.36499	0.376356	3.62686	0.000286887	0.0169218		alpha/beta hydrolase domain-containing protein 17B
XM_011656653.2	163.498	10.7733	2.97229	3.62458	0.000289436	0.0170275		telomere repeat-binding protein 3, transcript variant X2
XM_011660705.2	351.495	4.5495	1.25706	3.61915	0.000295574	0.017298		uncharacterized LOC105436119
XM_031888930.1	34.5684	-3.76132	1.03918	-3.61951	0.000295163	0.017298	GO:0009733	auxin-induced protein 15A-like
XM_004150440.3	47230	-0.791731	0.218949	-3.61605	0.00029913	0.0174606	GO:0002182	60S acidic ribosomal protein P2-4
XM_011655528.2	800.886	0.695459	0.192762	3.60786	0.000308737	0.0179463		alpha/beta hydrolase domain-containing protein 17B
XM_031882752.1	325.725	1.44842	0.401493	3.6076	0.000309047	0.0179463	GO:0004672	probable serine/threonine-protein kinase PBL19, transcript variant X2
XM_004150550.3	7457.23	-0.792396	0.219885	-3.60369	0.00031373	0.0181713	GO:0005524	10 kDa chaperonin, mitochondrial, transcript variant X1
XM_004136819.3	285.741	4.66872	1.29603	3.60232	0.000315389	0.0182204	GO:0004601	peroxidase N1
XM_031887111.1	25.4609	8.08905	2.24649	3.60075	0.0003173	0.0182838	GO:0004672	G-type lectin S-receptor-like serine/threonine-protein kinase LECRK2, transcript variant X1
XM_031885062.1	152.668	-10.7702	2.99292	-3.59856	0.000319988	0.0183915	GO:0005515	pentatricopeptide repeat-containing protein At4g18975, chloroplastic, transcript variant X2
XM_011659299.2	1970.17	0.575355	0.160604	3.58243	0.000340409	0.0195153		uncharacterized LOC101209234
XM_004142823.3	1074.84	1.25381	0.350114	3.58115	0.000342079	0.0195612		hypothetical protein
XM_011656605.2	119.472	-10.4164	2.91096	-3.57832	0.000345806	0.0197241	GO:0003723	zinc finger CCCH domain-containing protein 53, transcript variant X1
XM_031881335.1	122.401	-10.4513	2.92814	-3.56926	0.000357989	0.0203673	GO:0005885	actin-related protein 2, transcript variant X1
XM_004141861.3	304.244	1.30021	0.364654	3.56561	0.000363018	0.0206013	GO:0004672	probable serine/threonine-protein kinase At1g01540, transcript variant X1
XR_004216751.1	19.5015	7.70748	2.16342	3.56264	0.000367143	0.0207829		#N/A
XM_011661216.2	411.423	-1.20628	0.338664	-3.56188	0.000368204	0.0207906	GO:0003333	amino acid transporter AVT6E
XM_004133918.3	364.845	-1.72148	0.485706	-3.54429	0.000393677	0.0220994		FCS-Like Zinc finger 3
XM_011653937.2	17.4596	6.5704	1.85437	3.54319	0.000395317	0.0220994		uncharacterized LOC105435002
XM_011658599.2	111.648	10.2232	2.88477	3.54385	0.000394325	0.0220994	GO:0004674	phototropin-2, transcript variant X2
XM_031887745.1	92.9126	-9.09002	2.56515	-3.54366	0.000394617	0.0220994	GO:0000701	adenine DNA glycosylase, transcript variant X3
XM_004148832.3	924.824	-1.26999	0.358773	-3.53982	0.0004004	0.022328	GO:0005515	protein SLOW WALKER 1
XM_011658977.2	1257.25	-0.809417	0.228836	-3.5371	0.000404543	0.0225032	GO:0005515	WD repeat-containing protein 43, transcript variant X2
XM_031889367.1	106.864	-10.2555	2.90683	-3.52806	0.000418618	0.0232286		uncharacterized LOC101203003, transcript variant X4
NM_001280724.1	866.789	4.60465	1.30594	3.52593	0.000422001	0.0232442	GO:0004707	mitogen-activated protein kinase 3-like
XM_004137120.3	106.527	-10.251	2.90722	-3.52605	0.000421802	0.0232442	GO:0006355	protein LNK1, transcript variant X1
XM_004150426.3	675.682	1.72853	0.490133	3.52666	0.000420837	0.0232442		dnaJ homolog subfamily B member 6
XR_004215335.1	106.998	-10.2573	2.91009	-3.52473	0.000423919	0.0232928		#N/A
XM_004142131.3	1915.42	0.957653	0.271755	3.52396	0.000425152	0.0233035		uncharacterized LOC101220044
XM_004149555.3	996.194	-1.04726	0.297618	-3.51881	0.00043348	0.0237022	GO:0005515	DNA damage-repair/toleration protein DRT100
XR_004216135.1	18.8616	7.65892	2.17822	3.51613	0.000437885	0.0238849		#N/A
XM_004135498.3	5629.61	-0.446993	0.127384	-3.50902	0.00044976	0.0244732	GO:0005524	obg-like ATPase 1
XM_011659051.2	2226.02	1.94345	0.554443	3.50523	0.000456216	0.0247646	GO:0009415	dehydrin DHN1
XM_004138874.3	961.431	-0.685928	0.195888	-3.50163	0.000462413	0.0248693	GO:0003677	origin of replication complex subunit 6, transcript variant X1
XM_004139390.3	210.925	1.46728	0.419155	3.50057	0.000464256	0.0248693	GO:0003677	ethylene-responsive transcription factor ERF039
XM_004139794.3	2223.41	-0.682988	0.195124	-3.50027	0.000464784	0.0248693	GO:0003938	inosine-5'-monophosphate dehydrogenase 2
XM_004152309.3	25.7637	8.10954	2.31516	3.5028	0.000460402	0.0248693		uncharacterized LOC101212915, transcript variant X1
XM_011659339.2	114.878	10.2642	2.93228	3.50043	0.000464504	0.0248693	GO:0000978	nuclear transcription factor Y subunit A-1, transcript variant X1
XM_031889638.1	70.3424	7.14783	2.04072	3.5026	0.000460745	0.0248693		protein ENHANCED DOWNY MILDEW 2-like, transcript variant X23
XM_004149256.3	537.447	2.50849	0.716945	3.49886	0.000467257	0.0249422	GO:0005509	calcium-binding protein KRP1
XM_004140135.3	591.623	-0.882908	0.252635	-3.4948	0.000474423	0.0251455	GO:0000462	uncharacterized LOC101203308, transcript variant X1
XM_004145240.3	801.827	2.18728	0.625816	3.49509	0.000473905	0.0251455	GO:0003700	scarecrow-like protein 34
XM_011657490.2	1075.53	2.6637	0.762141	3.49503	0.000474016	0.0251455	GO:0005515	pentatricopeptide repeat-containing protein At2g26790, mitochondrial, transcript variant X2
XM_004143715.3	1430.1	-0.601472	0.172184	-3.49319	0.000477286	0.0252021	GO:0005750	cytochrome b-c1 complex subunit Rieske-4, mitochondrial
XM_031888828.1	2281.08	1.91655	0.548692	3.49294	0.000477732	0.0252021		uncharacterized LOC101216228
XM_031887042.1	16.6286	6.49887	1.86219	3.4899	0.000483193	0.0254304	GO:0004672	serine/threonine receptor-like kinase NFP
XM_031880894.1	1115.66	-0.910402	0.260966	-3.48858	0.000485586	0.0254967	GO:0004540	uncharacterized LOC101207201
XM_031884245.1	102.105	-10.1899	2.93026	-3.47745	0.000506202	0.0265172	GO:0009507	15-cis-zeta-carotene isomerase, chloroplastic, transcript variant X2
XM_031885032.1	685.095	-0.742365	0.213546	-3.47637	0.000508249	0.0265625		uncharacterized LOC101212316, transcript variant X2
XM_011653959.2	313.186	3.44213	0.990482	3.4752	0.000510465	0.0266164	GO:0005737	zinc finger AN1 domain-containing stress-associated protein 12
XM_031880613.1	107.255	-10.2609	2.95455	-3.47289	0.000514877	0.0267843	GO:0005654	ribonuclease H2 subunit B, transcript variant X6
XM_011657515.2	566.299	0.960257	0.276759	3.46966	0.000521126	0.0270468		hypothetical protein, transcript variant X2
XM_011650648.2	105.907	-10.2426	2.95512	-3.46605	0.000528166	0.027349	GO:0004252	subtilisin-like protease SBT2.5, transcript variant X1
XM_004142380.3	1414.11	1.40453	0.405392	3.46462	0.00053099	0.0274168		uncharacterized protein At3g28850
XM_031889202.1	33.1876	-8.56845	2.47347	-3.46415	0.000531914	0.0274168	GO:0004575	alkaline/neutral invertase E, chloroplastic-like
XM_031885219.1	142.297	4.59549	1.33042	3.45416	0.000552019	0.0283879		uncharacterized LOC101217607, transcript variant X3
XM_004147180.3	107.026	10.1621	2.945	3.45062	0.000559299	0.0286967	GO:0005634	polycomb group protein EMBRYONIC FLOWER 2, transcript variant X1
XR_004216023.1	4299.31	-0.726677	0.210736	-3.44828	0.000564161	0.0288801		#N/A
XM_011655754.2	98.5307	-10.1384	2.94205	-3.44605	0.000568846	0.0290538	GO:0000175	uncharacterized exonuclease domain-containing protein At3g15140, transcript variant X2
XM_004145294.3	17.936	7.58522	2.20279	3.44346	0.000574325	0.0292671	GO:0016579	deSI-like protein At4g17486, transcript variant X1
XM_031884999.1	16.0721	7.42747	2.1586	3.44087	0.000579852	0.0294819		hypothetical protein, transcript variant X3
XM_004141931.3	859.421	1.25564	0.36506	3.43954	0.000582713	0.0295605	GO:0005802	cellulose synthase A catalytic subunit 2 [UDP-forming]
XM_004144367.3	101.327	10.0834	2.93217	3.43888	0.000584118	0.029565		probable plastid-lipid-associated protein 10, chloroplastic, transcript variant X1
XM_004135720.3	15.7882	7.40064	2.15614	3.43235	0.00059838	0.0302188	GO:0003700	calmodulin-binding protein 60 B, transcript variant X2
XM_011654287.2	99.2548	10.0533	2.93088	3.43015	0.000603246	0.0303963	GO:0005515	ankyrin repeat-containing protein NPR4, transcript variant X6
XM_004134810.3	346.65	1.29585	0.378053	3.42769	0.000608742	0.0306046	GO:0005515	uncharacterized LOC101221744
XM_011652361.2	223.004	1.27314	0.371578	3.42629	0.000611883	0.0306255		gibberellin-regulated protein 14
XM_011655989.2	834.263	1.58368	0.462192	3.42646	0.000611508	0.0306255	GO:0003700	bZIP transcription factor 60
XM_004140097.3	52.978	4.46744	1.30514	3.42297	0.000619406	0.0309331		uncharacterized LOC101214793
XM_004135822.3	543.478	-1.48368	0.43555	-3.40645	0.000658139	0.032722	GO:0005759	uncharacterized protein At2g39795, mitochondrial
XM_004141346.3	31.1726	5.90005	1.73176	3.40696	0.000656897	0.032722	GO:0004497	cytochrome P450 81Q32
XM_004148850.3	197.326	1.18933	0.349473	3.4032	0.000666015	0.0330405	GO:0003723	pentatricopeptide repeat-containing protein At2g22410, mitochondrial
XM_004134548.3	291.746	1.67952	0.493668	3.40213	0.000668637	0.0330975	GO:0016788	GDSL esterase/lipase At1g29670
XM_004141018.3	93.9367	9.97403	2.93601	3.39714	0.000680949	0.0336329		protein Brevis radix-like 4, transcript variant X1
XM_004135152.3	71.9559	-2.48131	0.731278	-3.39312	0.000691008	0.0339803	GO:0000981	homeobox-leucine zipper protein HAT5
XM_031883935.1	95.5828	-10.0946	2.97463	-3.39358	0.000689844	0.0339803		uncharacterized LOC101221567, transcript variant X1
XR_969529.2	16.4957	7.46537	2.20202	3.39024	0.000698309	0.0342644		#N/A
XM_004152333.3	38588	-0.826105	0.243738	-3.38932	0.000700671	0.0343054	GO:0002181	60S ribosomal protein L36-2
XM_004138412.3	416.736	1.32263	0.390612	3.38604	0.000709081	0.0346417	GO:0005515	ankyrin-3
XM_031889065.1	190.703	-2.86275	0.846791	-3.38071	0.000722993	0.0352447	GO:0000978	MADS-box protein SVP, transcript variant X4
XM_031883890.1	19.5019	-7.802	2.30838	-3.37985	0.000725241	0.035247	GO:0000786	telomere repeat-binding factor 1, transcript variant X4
XM_031888332.1	87.8258	-9.97247	2.95087	-3.3795	0.000726177	0.035247		hypothetical protein, transcript variant X3
XM_004145064.3	3650.22	-0.71328	0.21123	-3.37679	0.00073338	0.0355199	GO:0004601	peroxidase 42
XM_004149317.3	497.039	1.88881	0.56074	3.36842	0.000755998	0.0365367	GO:0004672	CBL-interacting serine/threonine-protein kinase 11
XM_004148687.3	93.8776	9.97327	2.9642	3.36457	0.000766636	0.0369713	GO:0000064	mitochondrial carnitine/acylcarnitine carrier-like protein, transcript variant X5
XM_011656424.2	29216.6	-0.64169	0.190769	-3.36371	0.000769022	0.0370069	GO:0003723	40S ribosomal protein S10-1
XM_011652825.2	423.922	1.20436	0.358412	3.36026	0.000778691	0.0373922		uncharacterized LOC101210795
XM_031885910.1	310.932	4.28019	1.27424	3.35902	0.000782206	0.0374809	GO:0005509	probable calcium-binding protein CML47
XM_031880130.1	220.494	2.32269	0.692033	3.35632	0.000789862	0.0377672	GO:0004842	U-box domain-containing protein 38, transcript variant X2
XR_968870.2	21.9894	5.95687	1.77755	3.35116	0.00080474	0.0383968		#N/A
XM_004144812.3	1017.78	1.29892	0.388835	3.34055	0.000836113	0.0398093	GO:0004722	probable protein phosphatase 2C 60
XM_004134365.3	19.1175	-4.68504	1.40315	-3.33895	0.000840972	0.0399559	GO:0003677	ethylene-responsive transcription factor 14
XM_004149948.3	1101.09	0.794786	0.23816	3.3372	0.000846271	0.0401229	GO:0005515	probable leucine-rich repeat receptor-like protein kinase At1g35710
XM_011650548.2	631.102	1.30701	0.391805	3.33587	0.000850322	0.0402301	GO:0003700	protein SAR DEFICIENT 1, transcript variant X1
XR_004214040.1	88.0256	9.88034	2.96388	3.33358	0.000857354	0.0404775		#N/A
XM_004137468.3	756.461	2.32388	0.697575	3.33137	0.000864183	0.0406271	GO:0004674	mitogen-activated protein kinase kinase 9
XM_004141679.3	1065.18	0.864216	0.259426	3.33126	0.000864525	0.0406271	GO:0004252	subtilisin-like protease SBT1.5
XM_031888660.1	2718.65	-1.26168	0.378791	-3.33081	0.000865944	0.0406271		FCS-Like Zinc finger 8, transcript variant X2
XM_031881552.1	86.0944	-9.94379	2.98663	-3.32943	0.00087023	0.0407431	GO:0010048	VIN3-like protein 2, transcript variant X3
XM_031886321.1	91.3471	9.93345	2.99052	3.32165	0.000894875	0.0418098	GO:0003677	zinc finger A20 and AN1 domain-containing stress-associated protein 1, transcript variant X2
XM_004148514.3	772.008	1.06986	0.322347	3.31897	0.000903506	0.0421255	GO:0004674	mitogen-activated protein kinase kinase 5
XM_011653348.2	91.5414	9.93649	2.99567	3.31695	0.000910058	0.0423431		uncharacterized LOC101209700, transcript variant X3
XM_004152225.3	17122.7	-0.466043	0.140642	-3.31367	0.000920796	0.0427542	GO:0003735	40S ribosomal protein S29
XM_031881934.1	16.11	7.43143	2.24506	3.31013	0.000932519	0.0432093		uncharacterized LOC105434816, transcript variant X2
XM_004141704.3	474.936	-0.911143	0.275345	-3.3091	0.00093597	0.04328	GO:0055085	probable mitochondrial adenine nucleotide transporter BTL1, transcript variant X1
XM_031883150.1	177.825	-2.21432	0.66963	-3.30678	0.000943754	0.0435337	GO:0006952	MLP-like protein 43
XR_004215717.1	116.607	-2.08845	0.631656	-3.30631	0.000945331	0.0435337		#N/A
XM_004143210.3	32.1589	5.51945	1.66995	3.30516	0.000949228	0.0436237	GO:0005737	phenylalanine ammonia-lyase
XM_031883695.1	832.131	0.519203	0.157224	3.30232	0.000958891	0.0439779	GO:0003677	zinc finger CCCH domain-containing protein 44
XM_031888588.1	82.3227	-9.87918	2.9924	-3.30142	0.000961971	0.0440293	GO:0000228	meiotic recombination protein SPO11-1-like, transcript variant X12
XM_004152566.3	322.069	1.85997	0.564075	3.29738	0.0009759	0.044576		dihydrofolate reductase
XM_031886485.1	80.8792	-9.85352	2.99	-3.2955	0.000982483	0.0447857		hypersensitive-induced response protein 1-like, transcript variant X2
XM_004149670.3	2904.67	0.648513	0.196823	3.2949	0.000984575	0.0447902	GO:0005618	uncharacterized LOC101216438
XM_004134727.3	292.901	2.41783	0.734329	3.29257	0.000992749	0.0449799	GO:0003700	probable WRKY transcription factor 31
XM_031888727.1	2233.65	1.15287	0.350129	3.29271	0.000992277	0.0449799	GO:0005515	hypothetical protein, transcript variant X2
XM_004144277.3	9077.76	-1.02477	0.311319	-3.2917	0.000995848	0.0450295	GO:0005524	10 kDa chaperonin, mitochondrial
XM_011656458.2	80.479	-9.84637	2.99377	-3.28895	0.00100562	0.0453801	GO:0000287	serine racemase, transcript variant X1
XR_004218549.1	107.432	-2.72819	0.829859	-3.28754	0.00101068	0.0455173		#N/A
XM_011653467.2	3817.88	0.68464	0.208605	3.282	0.00103075	0.0463281	GO:0000712	DNA topoisomerase 2
XM_011654600.2	392.896	1.92381	0.586766	3.27866	0.001043	0.046785	GO:0003700	probable WRKY transcription factor 7-like, transcript variant X1
XR_969013.2	78.479	-9.81011	2.9928	-3.27791	0.0010458	0.0468175		#N/A
XR_004218474.1	14.4051	7.26824	2.21963	3.27452	0.00105841	0.0472877		#N/A
XM_004136888.3	1669.13	0.603313	0.184386	3.27201	0.00106787	0.0476155	GO:0003924	ADP-ribosylation factor-like protein 8a
XM_011658090.2	170.33	2.59423	0.793171	3.2707	0.0010728	0.0477409	GO:0004672	wall-associated receptor kinase-like 20
XM_004144231.3	14.98	7.32407	2.24206	3.26667	0.00108822	0.0483311	GO:0003677	ethylene-responsive transcription factor ERF017
XR_004215114.1	17.8654	-7.67545	2.35263	-3.2625	0.00110436	0.0489512		#N/A
XM_031883232.1	79.996	9.74225	2.98774	3.26075	0.00111119	0.0491572	GO:0008253	uncharacterized LOC101215456, transcript variant X2
XM_004143577.3	1052.86	0.755834	0.231956	3.25853	0.00111992	0.0494372	GO:0000774	BAG family molecular chaperone regulator 2
XM_011653577.2	84.3136	9.81787	3.01345	3.25802	0.00112192	0.0494372		probable Ufm1-specific protease, transcript variant X1

## Sheet: G2_D0_tetsukabuto
Gene ID	baseMean	log2FoldChange	lfcSE	stat	pvalue	padj	GO terms	Function
XM_004144014.3	663.54	-26.8603	3.49395	-7.68765	1.49867e-14	3.66843e-10	GO:0003729	YTH domain-containing protein ECT2, transcript variant X1
XM_031886700.1	321.665	-25.8672	3.4838	-7.42498	1.128e-13	1.38056e-09	GO:0005654	uncharacterized protein At1g10890, transcript variant X2
XM_011662013.2	696.844	-26.9312	3.72241	-7.2349	4.65879e-13	3.80126e-09	GO:0005783	TLC domain-containing protein 4-B, transcript variant X2
XM_011659229.2	418.587	24.2717	3.65445	6.64167	3.1014e-11	1.51832e-07	GO:0005654	uncharacterized protein At1g10890, transcript variant X7
XM_031887710.1	98.3653	9.82003	1.4757	6.65448	2.84311e-11	1.51832e-07	GO:0004865	protein phosphatase 1 regulatory subunit INH3, transcript variant X1
XM_004138599.3	143.202	-10.8493	1.66678	-6.50915	7.55779e-11	2.31249e-07		receptor homology region, transmembrane domain- and RING domain-containing protein 2, transcript variant X1
XM_004141613.3	269.872	11.2761	1.7253	6.53573	6.3301e-11	2.31249e-07	GO:0004674	casein kinase 1-like protein HD16, transcript variant X3
XM_031884015.1	112.377	10.012	1.53712	6.5135	7.34202e-11	2.31249e-07	GO:0005353	D-xylose-proton symporter-like 2, transcript variant X3
XM_004143204.3	166.373	-11.0649	1.73126	-6.39123	1.64553e-10	3.68054e-07	GO:0003677	auxin response factor 18, transcript variant X1
XM_004148538.3	128.102	-4.90348	0.767314	-6.39045	1.65397e-10	3.68054e-07	GO:0004497	trimethyltridecatetraene synthase
XM_031889490.1	128.102	-4.90348	0.767314	-6.39045	1.65397e-10	3.68054e-07	GO:0004497	trimethyltridecatetraene synthase-like
XM_011661095.2	553.499	-12.8013	2.02816	-6.31177	2.75864e-10	5.62716e-07	GO:0006338	uncharacterized LOC101220648, transcript variant X1
XM_004142899.3	85.5113	9.61813	1.53598	6.26189	3.80334e-10	7.1614e-07		uncharacterized LOC101223120, transcript variant X2
XM_004147946.3	98.0374	-10.3063	1.66681	-6.18323	6.28023e-10	1.09805e-06		uncharacterized LOC101214824, transcript variant X1
XM_004139073.2	63.9771	-23.667	3.90798	-6.05606	1.39495e-09	1.35906e-06	GO:0004497	tyrosine N-monooxygenase
XM_004143468.3	56.0624	-23.4902	3.90815	-6.01057	1.84867e-09	1.35906e-06	GO:0000976	zinc-finger homeodomain protein 2, transcript variant X2
XM_004143499.3	56.0624	-23.4902	3.90815	-6.01057	1.84867e-09	1.35906e-06	GO:0004672	putative U-box domain-containing protein 50, transcript variant X1
XM_004143943.3	110.921	-10.4784	1.72243	-6.08349	1.17591e-09	1.35906e-06	GO:0016788	GDSL esterase/lipase 1
XM_011654004.2	54.0837	-23.441	3.9082	-5.99791	1.99878e-09	1.35906e-06	GO:0016788	GDSL esterase/lipase At5g14450, transcript variant X1
XM_011654055.2	56.0624	-23.4902	3.90815	-6.01057	1.84867e-09	1.35906e-06	GO:0004672	inactive protein kinase SELMODRAFT_444075, transcript variant X1
XM_011654685.2	78.6886	9.49823	1.55977	6.08952	1.13248e-09	1.35906e-06	GO:0004798	thymidylate kinase, transcript variant X8
XM_011654817.2	56.7219	-23.5064	3.90814	-6.01474	1.80173e-09	1.35906e-06		protein UPSTREAM OF FLC, transcript variant X2
XM_011656491.2	64.6366	-23.6816	3.90797	-6.05983	1.3627e-09	1.35906e-06	GO:0005829	oxysterol-binding protein-related protein 2A, transcript variant X1
XM_031880505.1	57.3815	-23.5231	3.90812	-6.01904	1.75456e-09	1.35906e-06		protein SABRE, transcript variant X3
XM_031883013.1	64.6366	-23.6816	3.90797	-6.05983	1.3627e-09	1.35906e-06	GO:0005515	pentatricopeptide repeat-containing protein At1g10910, chloroplastic, transcript variant X2
XM_031883319.1	62.658	-23.6391	3.90801	-6.0489	1.45839e-09	1.35906e-06	GO:0003676	uncharacterized LOC116402889
XM_031884532.1	58.7006	-23.5474	3.90809	-6.02531	1.6879e-09	1.35906e-06	GO:0000079	cyclin-D5-2, transcript variant X2
XM_031884685.1	56.0624	-23.4902	3.90815	-6.01057	1.84867e-09	1.35906e-06		protein RICE SALT SENSITIVE 3, transcript variant X2
XM_031884686.1	150.358	8.02	1.31841	6.08308	1.17895e-09	1.35906e-06		protein RICE SALT SENSITIVE 3, transcript variant X3
XM_031886444.1	65.9557	-23.7045	3.90794	-6.06572	1.31367e-09	1.35906e-06	GO:0043130	protein DA1-related 2, transcript variant X1
XM_031887138.1	55.4028	-23.4732	3.90817	-6.00619	1.89939e-09	1.35906e-06	GO:0004672	G-type lectin S-receptor-like serine/threonine-protein kinase LECRK2, transcript variant X6
XM_031889539.1	62.658	-23.6391	3.90801	-6.0489	1.45839e-09	1.35906e-06	GO:0004471	NAD-dependent malic enzyme 2, mitochondrial-like, transcript variant X4
XR_004214075.1	56.7219	-23.5064	3.90814	-6.01474	1.80173e-09	1.35906e-06		#N/A
XR_004215302.1	54.0837	-23.441	3.9082	-5.99791	1.99878e-09	1.35906e-06		#N/A
XR_004216275.1	66.6153	-23.7215	3.90793	-6.0701	1.27829e-09	1.35906e-06		#N/A
XR_004219040.1	57.3815	-23.5231	3.90812	-6.01904	1.75456e-09	1.35906e-06		#N/A
XM_031880898.1	50.7859	-23.3513	3.9083	-5.97481	2.30364e-09	1.40511e-06		uncharacterized LOC101213956, transcript variant X4
XM_031883165.1	51.4455	-23.3691	3.90828	-5.97938	2.23994e-09	1.40511e-06	GO:0000287	ribose-phosphate pyrophosphokinase 1, chloroplastic-like
XM_031889202.1	50.1264	-23.3378	3.90832	-5.97131	2.35353e-09	1.40511e-06	GO:0004575	alkaline/neutral invertase E, chloroplastic-like
XR_004215230.1	50.1264	-23.3378	3.90832	-5.97131	2.35353e-09	1.40511e-06		#N/A
XR_004217902.1	51.4455	-23.3691	3.90828	-5.97938	2.23994e-09	1.40511e-06		#N/A
XM_004135094.3	44.8499	-23.1829	3.9085	-5.93141	3.00344e-09	1.41381e-06	GO:0005975	probable 6-phosphogluconolactonase 1, transcript variant X2
XM_004147924.3	45.5095	-23.2046	3.90847	-5.937	2.90281e-09	1.41381e-06	GO:0004497	cytochrome P450 87A3, transcript variant X1
XM_011656206.2	46.169	-23.219	3.90845	-5.94072	2.83768e-09	1.41381e-06	GO:0006629	uncharacterized LOC101204368, transcript variant X3
XM_011658513.2	46.169	-23.219	3.90845	-5.94072	2.83768e-09	1.41381e-06		uncharacterized LOC101216075, transcript variant X2
XM_011661119.2	49.4668	-23.3143	3.90834	-5.96528	2.44213e-09	1.41381e-06	GO:0004356	glutamine synthetase nodule isozyme, transcript variant X2
XM_031880883.1	48.1477	-23.2811	3.90838	-5.95671	2.57372e-09	1.41381e-06	GO:0003700	transcription factor PIF3, transcript variant X7
XM_031881406.1	44.8499	-23.1829	3.9085	-5.93141	3.00344e-09	1.41381e-06	GO:0006487	uncharacterized LOC101206485, transcript variant X1
XM_031883862.1	46.169	-23.219	3.90845	-5.94072	2.83768e-09	1.41381e-06	GO:0005515	histone-lysine N-methyltransferase, H3 lysine-9 specific SUVH1, transcript variant X3
XM_031885028.1	47.4881	-23.2623	3.9084	-5.95187	2.65096e-09	1.41381e-06	GO:0043622	serine/arginine repetitive matrix protein 1, transcript variant X1
XM_031886221.1	44.8499	-23.1829	3.9085	-5.93141	3.00344e-09	1.41381e-06	GO:0003676	uncharacterized LOC116404046
XR_004216538.1	47.4881	-23.2623	3.9084	-5.95187	2.65096e-09	1.41381e-06		#N/A
XM_011651718.2	52.7646	-23.062	3.90824	-5.90086	3.61605e-09	1.42986e-06	GO:0005515	zinc finger protein CONSTANS-LIKE 12, transcript variant X1
XM_011658918.2	52.7646	-23.062	3.90824	-5.90086	3.61605e-09	1.42986e-06	GO:0000149	syntaxin-71, transcript variant X1
XM_031880669.1	40.233	-23.0332	3.9087	-5.89281	3.79691e-09	1.42986e-06	GO:0004672	probable receptor-like serine/threonine-protein kinase At5g57670, transcript variant X2
XM_031880719.1	44.1904	-23.163	3.90852	-5.92627	3.09891e-09	1.42986e-06	GO:0005385	fe(2+) transport protein 1, transcript variant X2
XM_031881708.1	40.233	-23.0332	3.9087	-5.89281	3.79691e-09	1.42986e-06		uncharacterized mitochondrial protein AtMg00810-like
XM_031883499.1	40.8926	-23.0552	3.90867	-5.89848	3.66875e-09	1.42986e-06	GO:0005506	beta-amyrin 11-oxidase, transcript variant X2
XM_031883755.1	42.2117	-23.1021	3.90861	-5.91057	3.40929e-09	1.42986e-06		TSA1-like protein
XM_031885290.1	52.7646	-23.062	3.90824	-5.90086	3.61605e-09	1.42986e-06	GO:0005634	RNA polymerase II C-terminal domain phosphatase-like 4, transcript variant X3
XM_031886510.1	42.2117	-23.1021	3.90861	-5.91057	3.40929e-09	1.42986e-06	GO:0001709	uncharacterized protein At1g05835-like
XM_031886727.1	40.8926	-23.0552	3.90867	-5.89848	3.66875e-09	1.42986e-06	GO:0004497	abietadienol/abietadienal oxidase, transcript variant X1
XM_031889169.1	42.8712	-23.1227	3.90858	-5.91588	3.30101e-09	1.42986e-06		uncharacterized LOC101208775, transcript variant X2
XR_004216720.1	40.233	-23.0332	3.9087	-5.89281	3.79691e-09	1.42986e-06		#N/A
XR_004218511.1	43.5308	-23.143	3.90855	-5.92111	3.19781e-09	1.42986e-06		#N/A
XM_011657513.2	39.5734	-23.0107	3.90873	-5.88701	3.9325e-09	1.43671e-06	GO:0005794	protein YLS7, transcript variant X2
XR_004215308.1	39.5734	-23.0107	3.90873	-5.88701	3.9325e-09	1.43671e-06		#N/A
XM_031881850.1	38.2543	-22.968	3.9088	-5.87597	4.20365e-09	1.46996e-06	GO:0003854	cinnamoyl-CoA reductase-like SNL6, transcript variant X1
XM_031884793.1	38.2543	-22.968	3.9088	-5.87597	4.20365e-09	1.46996e-06		uncharacterized LOC105435275, transcript variant X2
XM_031889260.1	38.2543	-22.968	3.9088	-5.87597	4.20365e-09	1.46996e-06	GO:0005615	putative BPI/LBP family protein At1g04970, transcript variant X1
XM_011660912.2	37.5948	-22.9414	3.90883	-5.86912	4.38102e-09	1.48942e-06	GO:0005622	ubiquitin-like-conjugating enzyme ATG10, transcript variant X1
XM_031882308.1	37.5948	-22.9414	3.90883	-5.86912	4.38102e-09	1.48942e-06	GO:0000118	lysine-specific demethylase JMJ25, transcript variant X7
XM_004135016.3	34.9565	-22.8445	3.90899	-5.84408	5.09375e-09	1.50223e-06	GO:0000994	repressor of RNA polymerase III transcription MAF1 homolog, transcript variant X1
XM_004143325.3	36.2757	-22.8916	3.90891	-5.85626	4.73407e-09	1.50223e-06	GO:0000981	putative homeobox-leucine zipper protein ATHB-51, transcript variant X1
XM_004149096.3	36.2757	-22.8916	3.90891	-5.85626	4.73407e-09	1.50223e-06	GO:0005975	beta-glucosidase 44, transcript variant X1
XM_011650500.2	36.2757	-22.8916	3.90891	-5.85626	4.73407e-09	1.50223e-06	GO:0005634	increased DNA methylation 2, transcript variant X2
XM_011655967.2	36.2757	-22.8916	3.90891	-5.85626	4.73407e-09	1.50223e-06	GO:0003700	protein NLP4, transcript variant X4
XM_011658027.2	34.9565	-22.8445	3.90899	-5.84408	5.09375e-09	1.50223e-06	GO:0000176	exosome complex component RRP42, transcript variant X3
XM_031885866.1	34.9565	-22.8445	3.90899	-5.84408	5.09375e-09	1.50223e-06	GO:0003676	uncharacterized LOC116403920
XM_031886371.1	34.9565	-22.8445	3.90899	-5.84408	5.09375e-09	1.50223e-06		uncharacterized LOC116404127
XM_031888943.1	35.6161	-22.8725	3.90895	-5.85132	4.87699e-09	1.50223e-06	GO:0005524	peroxisome biogenesis protein 1, transcript variant X3
XM_031889888.1	36.9352	-22.9159	3.90887	-5.86254	4.55853e-09	1.50223e-06	GO:0003677	protein EFFECTOR OF TRANSCRIPTION 2-like, transcript variant X1
XM_031890164.1	35.6161	-22.8725	3.90895	-5.85132	4.87699e-09	1.50223e-06	GO:0015386	K(+) efflux antiporter 4, transcript variant X3
XM_004138506.3	32.9779	-22.7677	3.90912	-5.82424	5.73748e-09	1.52959e-06		LOB domain-containing protein 15
XM_004143857.3	32.9779	-22.7677	3.90912	-5.82424	5.73748e-09	1.52959e-06	GO:0003777	kinesin-like protein KIN-14J, transcript variant X1
XM_004150173.2	32.3183	-22.7388	3.90917	-5.81679	5.99887e-09	1.52959e-06	GO:0006351	protein DOG1-like 1
XM_011654684.2	32.3183	-22.7388	3.90917	-5.81679	5.99887e-09	1.52959e-06	GO:0004798	thymidylate kinase, transcript variant X5
XM_031881553.1	32.3183	-22.7388	3.90917	-5.81679	5.99887e-09	1.52959e-06	GO:0010048	VIN3-like protein 2, transcript variant X4
XM_031882023.1	32.3183	-22.7388	3.90917	-5.81679	5.99887e-09	1.52959e-06		histone H1-II
XM_031886007.1	32.3183	-22.7388	3.90917	-5.81679	5.99887e-09	1.52959e-06	GO:0008759	probable UDP-3-O-acyl-N-acetylglucosamine deacetylase 2, mitochondrial, transcript variant X3
XM_031886021.1	32.9779	-22.7677	3.90912	-5.82424	5.73748e-09	1.52959e-06	GO:0008168	putative rRNA methyltransferase YlbH, transcript variant X2
XM_031888339.1	32.9779	-22.7677	3.90912	-5.82424	5.73748e-09	1.52959e-06	GO:0046983	transcription factor bHLH47, transcript variant X3
XM_031889341.1	34.297	-22.8165	3.90903	-5.83686	5.31923e-09	1.52959e-06	GO:0005515	SNF1-related protein kinase regulatory subunit beta-2, transcript variant X6
XR_004217727.1	32.9779	-22.7677	3.90912	-5.82424	5.73748e-09	1.52959e-06		#N/A
XR_004218983.1	32.9779	-22.7677	3.90912	-5.82424	5.73748e-09	1.52959e-06		#N/A
XR_004219152.1	32.3183	-22.7388	3.90917	-5.81679	5.99887e-09	1.52959e-06		#N/A
XR_004214199.1	31.6588	-22.7108	3.90922	-5.80954	6.26457e-09	1.58087e-06		#N/A
XM_004151887.3	314.584	-4.11142	0.731129	-5.62339	1.87248e-08	4.677e-06	GO:0004672	mitogen-activated protein kinase kinase kinase 18
XM_031885031.1	44.1472	8.66425	1.54338	5.61383	1.97892e-08	4.89292e-06		uncharacterized LOC105435461, transcript variant X2
XM_031885448.1	1195.2	-13.9124	2.48543	-5.5976	2.17343e-08	5.32012e-06	GO:0005634	protein TIFY 6B, transcript variant X4
XM_011660600.2	61.2537	9.13648	1.64918	5.54002	3.02438e-08	7.32979e-06	GO:0009409	cold-regulated protein 27, transcript variant X2
XM_011656681.2	87.5005	9.65131	1.80153	5.35729	8.44816e-08	2.02739e-05	GO:0004018	adenylosuccinate lyase, transcript variant X2
XM_004146584.3	52.7997	-2.97305	0.558972	-5.31879	1.04462e-07	2.48254e-05		transcription factor MYB102
XM_031889125.1	42.7026	8.61648	1.62123	5.31476	1.06796e-07	2.51362e-05		protein HGH1 homolog, transcript variant X3
XM_011661111.2	34.1144	-8.78782	1.66068	-5.29171	1.21178e-07	2.82494e-05		short-chain dehydrogenase reductase 3b
XM_031881055.1	88.083	-10.1478	1.93957	-5.23199	1.67696e-07	3.87252e-05	GO:0005515	pentatricopeptide repeat-containing protein At5g14770, mitochondrial, transcript variant X5
XM_004148424.3	35.6832	-8.83811	1.70409	-5.1864	2.14396e-07	4.90466e-05	GO:0000287	terpene synthase 10, transcript variant X1
XM_031887586.1	59.3279	-9.57544	1.86015	-5.14766	2.63757e-07	5.978e-05		uncharacterized LOC101217366, transcript variant X1
XM_011657200.2	60.2527	9.11259	1.77419	5.13619	2.80358e-07	6.29597e-05	GO:0003677	transcription factor SRM1, transcript variant X3
XM_031881355.1	93.3797	-10.2293	2.03329	-5.03091	4.88164e-07	0.00010863	GO:0006952	TMV resistance protein N, transcript variant X1
XM_004144838.3	40.9604	8.55591	1.7047	5.01903	5.19341e-07	0.000114526	GO:0005515	pentatricopeptide repeat-containing protein At2g17140, transcript variant X2
XM_031888686.1	85.8821	-10.1088	2.02087	-5.00218	5.6687e-07	0.000122761	GO:0003729	cleavage and polyadenylation specificity factor subunit CG7185-like, transcript variant X2
XR_004214161.1	45.4927	8.70725	1.74126	5.00053	5.71728e-07	0.000122761		#N/A
XR_004216919.1	42.9325	7.013	1.40177	5.00294	5.64614e-07	0.000122761		#N/A
XM_031884767.1	151.074	10.4389	2.10503	4.95903	7.08446e-07	0.000150794	GO:0003712	mediator of RNA polymerase II transcription subunit 11, transcript variant X3
XM_004141982.3	71.375	9.35754	1.90211	4.91955	8.67422e-07	0.000183041	GO:0003690	transcription termination factor MTERF5, chloroplastic, transcript variant X2
XR_004214162.1	140.859	-10.8244	2.23177	-4.85016	1.23363e-06	0.000258093		#N/A
XM_031888001.1	96.2914	-10.2742	2.12399	-4.83723	1.3166e-06	0.000273117		proline-rich protein 36, transcript variant X2
XM_031884749.1	210.966	-11.4085	2.37833	-4.79686	1.61169e-06	0.000328758		WEB family protein At5g16730, chloroplastic, transcript variant X1
XM_031889805.1	210.966	-11.4085	2.37833	-4.79686	1.61169e-06	0.000328758		WEB family protein At5g16730, chloroplastic-like, transcript variant X1
XM_011660608.2	121.341	-7.81953	1.63117	-4.79382	1.63636e-06	0.000331032	GO:0005515	pentatricopeptide repeat-containing protein At5g39710, transcript variant X3
XM_011660892.2	1490.18	4.03504	0.845024	4.77506	1.79651e-06	0.00036045	GO:0030599	pectinesterase
XM_011660604.2	75.9808	-8.9667	1.88569	-4.75514	1.98309e-06	0.000394651	GO:0004861	cyclin-dependent kinase inhibitor 7, transcript variant X1
XM_031883678.1	27.4488	7.9784	1.6955	4.70564	2.53076e-06	0.00049958	GO:0003677	TATA-binding protein-associated factor BTAF1-like
XM_031884799.1	42.2404	8.60084	1.82922	4.70191	2.57745e-06	0.00050072	GO:0003723	putative pentatricopeptide repeat-containing protein At5g08490, transcript variant X2
XR_004216277.1	63.5752	-9.68348	2.05902	-4.70296	2.56413e-06	0.00050072		#N/A
XR_969771.2	51.0243	8.87294	1.89194	4.68986	2.7339e-06	0.000526933		#N/A
XM_031885156.1	19.563	-7.97587	1.70421	-4.6801	2.86732e-06	0.00054833	GO:0004674	probable serine/threonine-protein kinase WNK3, transcript variant X11
XM_004145659.3	1137.91	-2.88094	0.616345	-4.67423	2.95055e-06	0.000559873	GO:0016747	chalcone synthase 2
XM_004143297.3	23.6729	-7.27766	1.56071	-4.66304	3.11579e-06	0.000586679	GO:0000166	DNA polymerase delta catalytic subunit
XM_031881240.1	3079.23	6.15205	1.32123	4.65631	3.21934e-06	0.00060155		uncharacterized LOC101209679
XM_031888912.1	71.8482	-9.84991	2.11879	-4.64883	3.33824e-06	0.000619041	GO:0035091	hypothetical protein, transcript variant X2
XR_004215321.1	24.5125	7.81498	1.6848	4.63852	3.50917e-06	0.000645846		#N/A
XM_031885431.1	1721.39	-3.24715	0.701456	-4.62916	3.67148e-06	0.000670675	GO:0000162	tryptophan synthase beta chain 2
XM_004147990.3	84.3604	-10.0915	2.18466	-4.61927	3.851e-06	0.000698257	GO:0004674	serine/threonine-protein kinase SRK2I, transcript variant X3
XM_031887963.1	34.2326	-8.77862	1.92302	-4.56501	4.99472e-06	0.000898977	GO:0004674	serine/threonine-protein kinase ppk15, transcript variant X2
XR_968717.2	60.5776	-9.60335	2.11908	-4.53185	5.84704e-06	0.0010447		#N/A
XM_031888344.1	91.3569	-10.1979	2.26569	-4.50103	6.76261e-06	0.00119953	GO:0006629	uncharacterized LOC101216108, transcript variant X1
XM_031888901.1	58.0197	9.05848	2.01968	4.4851	7.28791e-06	0.00128341	GO:0005802	cellulose synthase-like protein H1, transcript variant X1
XM_031881166.1	20.3893	7.54938	1.69152	4.46309	8.07877e-06	0.00141252	GO:0005457	UDP-N-acetylglucosamine transporter UGNT1, transcript variant X3
XM_004133728.3	23.1382	-8.23492	1.84985	-4.45167	8.5205e-06	0.00145849	GO:0006099	malate dehydrogenase, cytoplasmic, transcript variant X1
XM_011656818.2	29.9751	-8.59165	1.92928	-4.45329	8.45644e-06	0.00145849	GO:0004386	probable helicase MAGATAMA 3
XM_031885071.1	70.0954	9.3312	2.09551	4.45295	8.46986e-06	0.00145849	GO:0003700	transcription factor bHLH49, transcript variant X2
XM_004151809.3	20.9991	-8.06581	1.815	-4.44397	8.83142e-06	0.00150122	GO:0016747	benzyl alcohol O-benzoyltransferase
XM_011655544.2	123.044	9.16611	2.06592	4.43682	9.12988e-06	0.00154125	GO:0008654	hypothetical protein, transcript variant X2
XR_004214731.1	29.1836	8.06681	1.83471	4.39678	1.09869e-05	0.00184204		#N/A
XM_011655357.2	45.9694	-9.20147	2.0951	-4.3919	1.12365e-05	0.00187107		uncharacterized LOC101215701, transcript variant X2
XM_004135423.3	211.507	-3.10751	0.712597	-4.36082	1.29577e-05	0.0021431	GO:0005783	IAA-amino acid hydrolase ILR1-like 4, transcript variant X2
XM_031882253.1	17.5635	-7.82022	1.81247	-4.31467	1.59845e-05	0.00262596	GO:0071013	pinin, transcript variant X3
XM_004150934.3	4888.56	6.4946	1.5063	4.31162	1.62065e-05	0.00264468	GO:0005515	linoleate 9S-lipoxygenase 6
XM_011660372.2	73.2321	9.39419	2.20577	4.25891	2.05429e-05	0.00333012		nucleoplasmin-like protein ANO39
XM_031884919.1	31.7673	8.18919	1.92458	4.25505	2.08998e-05	0.00336569	GO:0016020	protein NUCLEAR FUSION DEFECTIVE 4, transcript variant X3
XM_031882122.1	25.6281	-8.3522	1.97163	-4.23618	2.27353e-05	0.00363736	GO:0004672	serine/threonine-protein kinase STY46-like, transcript variant X1
XM_004134129.3	72.952	7.75356	1.83186	4.23261	2.30994e-05	0.00367161	GO:0016799	uncharacterized protein C1683.06c, transcript variant X1
XR_004216733.1	79.3097	9.50922	2.25473	4.21746	2.47075e-05	0.00390187		#N/A
XM_004133652.3	3445.1	-3.94541	0.938863	-4.20232	2.64188e-05	0.00414492	GO:0003677	NAC domain-containing protein JA2L
XM_004137605.3	495.672	1.56342	0.372291	4.19947	2.67545e-05	0.00414492		chaperone protein dnaJ 8, chloroplastic
XM_004152407.3	3764.15	1.94662	0.463398	4.20075	2.66037e-05	0.00414492		uncharacterized LOC101218501, transcript variant X2
XM_031883762.1	42.9754	-3.30218	0.786757	-4.1972	2.70232e-05	0.00416022	GO:0005856	protein SCAR3, transcript variant X2
XM_004143598.3	109.228	7.11516	1.70453	4.17427	2.98938e-05	0.00457338	GO:0009416	gibberellin 20 oxidase 1-D
XM_004144792.3	58.6097	-9.55674	2.29202	-4.16958	3.05164e-05	0.00463963		myb-related protein 308
XM_004135805.3	1040.46	-3.48826	0.840768	-4.14889	3.34084e-05	0.00504797	GO:0005515	uncharacterized LOC101208051
XM_031881255.1	22.6788	6.74979	1.62822	4.1455	3.39073e-05	0.00509192	GO:0019185	uncharacterized LOC101216308, transcript variant X5
XM_004146603.3	33.8099	8.27898	1.99836	4.14289	3.4295e-05	0.00511874	GO:0000148	callose synthase 11, transcript variant X1
XM_031881492.1	42.7048	8.61599	2.08259	4.13715	3.51653e-05	0.00521682	GO:0009507	probable transcriptional regulatory protein At2g25830, transcript variant X3
XM_011650634.2	21.7574	6.02606	1.47408	4.08801	4.35094e-05	0.00641581	GO:0005975	putative glucose-6-phosphate 1-epimerase, transcript variant X2
XM_031880284.1	18.3755	7.39966	1.81795	4.07032	4.6948e-05	0.00688139	GO:0004672	probable LRR receptor-like serine/threonine-protein kinase At2g24230
XM_031886815.1	89.4384	9.68275	2.40422	4.02739	5.64e-05	0.00821761		uncharacterized LOC101221776, transcript variant X3
XM_004137796.3	3092.89	5.53983	1.38371	4.00361	6.23841e-05	0.00903573	GO:0006833	aquaporin TIP1-1
XM_004151158.3	88.4301	-3.24212	0.813391	-3.98593	6.7215e-05	0.00967816		uncharacterized LOC101222515
XM_004137361.3	200.117	-2.53269	0.637881	-3.97047	7.17303e-05	0.0102082	GO:0009733	myb-related protein 306
XR_004214133.1	30.5319	-8.60677	2.16733	-3.97114	7.15289e-05	0.0102082		#N/A
XM_004133899.3	20.3437	7.54619	1.90132	3.96893	7.21965e-05	0.0102152	GO:0004672	serine/threonine-protein kinase BSK2, transcript variant X2
XR_180832.3	742.732	1.41378	0.357022	3.95993	7.49722e-05	0.0105469		#N/A
XM_004151064.3	89.9383	5.09498	1.28738	3.95764	7.56951e-05	0.0105878	GO:0009044	beta-D-xylosidase 1
XM_031888645.1	14.6485	7.07214	1.79287	3.9446	7.99327e-05	0.011117		uncharacterized LOC105436076, transcript variant X1
XM_031883082.1	187.742	10.7524	2.74532	3.91664	8.97927e-05	0.0124178	GO:0005096	ADP-ribosylation factor GTPase-activating protein AGD5, transcript variant X2
XM_004134950.3	14.9037	7.09802	1.81793	3.90444	9.44423e-05	0.0129874	GO:0004521	serine/threonine-protein kinase/endoribonuclease IRE1a, transcript variant X1
NM_001305751.1	1173.19	2.02705	0.51974	3.90012	9.61453e-05	0.0131477	GO:0004553	alpha-galactosidase 3
XM_004146392.3	354.944	1.39349	0.357515	3.89772	9.71017e-05	0.0132047		macro domain-containing protein VPA0103
XM_031880574.1	17.235	-7.77416	2.00616	-3.87515	0.000106561	0.0144111	GO:0005634	axial regulator YABBY 5, transcript variant X2
XM_011658019.2	541.452	-12.7706	3.30031	-3.86951	0.000109053	0.0146403	GO:0003729	YTH domain-containing protein ECT4, transcript variant X2
XM_031884487.1	33.6683	8.27296	2.13848	3.86862	0.000109453	0.0146403	GO:0005515	uncharacterized WD repeat-containing protein C2A9.03, transcript variant X6
XM_004138820.3	22.7482	-8.17773	2.11817	-3.86076	0.000113037	0.0150376	GO:0071949	2,6-dihydroxypyridine 3-monooxygenase
XR_004215425.1	55.6536	-6.69491	1.73497	-3.85881	0.000113941	0.015076		#N/A
XR_969631.2	15.4092	-7.61326	1.98093	-3.84328	0.000121402	0.0159767		#N/A
XM_004145753.3	20.9214	-8.05788	2.09766	-3.84136	0.000122354	0.016016	GO:0010345	fatty acyl-CoA reductase 3
XR_004214630.1	16.8543	7.27415	1.89785	3.83284	0.000126671	0.0164928		#N/A
XM_004149692.3	202.635	-3.03272	0.791956	-3.8294	0.000128456	0.0166368	GO:0006629	acyl-CoA--sterol O-acyltransferase 1
XM_004139993.2	478.601	-12.5926	3.29143	-3.82588	0.000130306	0.0167875		protein ALTERED PHOSPHATE STARVATION RESPONSE 1, transcript variant X1
NM_001288600.1	592.943	-2.45772	0.642861	-3.82309	0.00013179	0.0168899	GO:0006857	nitrate transporter 1.1-like
XM_004147346.3	409.588	3.55144	0.931946	3.81078	0.000138531	0.0176612	GO:0016788	GDSL esterase/lipase At5g45670
XM_004152191.3	13560.8	1.42624	0.374719	3.80614	0.000141151	0.017902	GO:0003723	60S ribosomal protein L19-1
XR_004216415.1	21.7844	-8.11469	2.13457	-3.80156	0.000143788	0.0181425		#N/A
XM_004150252.3	16.1141	7.21079	1.90227	3.79063	0.000150265	0.0188624		uncharacterized LOC101209563, transcript variant X1
XM_004144436.3	608.36	-2.15438	0.569229	-3.78473	0.000153876	0.0192172		cysteine-rich repeat secretory protein 38
XM_031885230.1	42.3086	-7.27482	1.92444	-3.78023	0.000156683	0.0194684		uncharacterized LOC101217607, transcript variant X5
XR_004218496.1	62.8214	4.77777	1.26533	3.77589	0.000159436	0.0197105		#N/A
XM_004133816.3	391.069	-12.3013	3.26796	-3.76421	0.000167079	0.0205516	GO:0001042	RNA polymerase I-specific transcription initiation factor RRN3, transcript variant X1
XR_004217481.1	76.171	9.45103	2.51479	3.75818	0.000171152	0.0209473		#N/A
XM_031885888.1	19509.5	1.71023	0.455648	3.7534	0.000174449	0.0212446	GO:0003746	uncharacterized LOC101220517
XM_004143821.3	282.463	-3.14939	0.840073	-3.74894	0.000177581	0.0215189	GO:0004553	endoglucanase 6
XM_011652679.2	18.1964	-7.85838	2.09743	-3.74667	0.000179201	0.0216083	GO:0005829	5'-nucleotidase SurE, transcript variant X2
XM_031886145.1	879.423	-13.4699	3.60393	-3.73756	0.000185817	0.0222962		uncharacterized LOC101209750, transcript variant X2
XR_004216659.1	12.6785	-7.34038	1.9725	-3.72136	0.000198152	0.0236604		#N/A
XM_004136284.3	142.3	-2.73842	0.73802	-3.7105	0.000206849	0.0245789	GO:0005634	probable E3 ubiquitin-protein ligase RZFP34, transcript variant X1
XM_004142693.3	129.852	-2.9016	0.785117	-3.69575	0.000219235	0.0259248	GO:0004165	hypothetical protein
XM_004148515.3	26.5982	-8.43287	2.28554	-3.68966	0.000224554	0.0262997	GO:0004617	D-3-phosphoglycerate dehydrogenase 1, chloroplastic
XM_031884247.1	303.571	-11.936	3.23469	-3.69	0.000224256	0.0262997	GO:0004467	long chain acyl-CoA synthetase 9, chloroplastic, transcript variant X2
XM_004149632.3	22.8121	-8.18327	2.22492	-3.678	0.000235066	0.0273997	GO:0005515	receptor like protein 29
XM_004142091.3	16.5701	7.25112	1.97341	3.67441	0.000238401	0.0276568		FT-interacting protein 3, transcript variant X1
XM_004145704.3	360.075	-3.6416	0.995338	-3.65866	0.000253536	0.0292739	GO:0005737	phenylalanine ammonia-lyase
XM_004148040.3	987.463	2.6809	0.739664	3.62448	0.000289544	0.0332744	GO:0004864	S-norcoclaurine synthase 1
XM_031887422.1	80.5029	-2.48637	0.690667	-3.59996	0.000318265	0.0364041	GO:0035673	oligopeptide transporter 7, transcript variant X4
XM_031880564.1	11.0078	6.66061	1.85144	3.59752	0.000321265	0.0365764	GO:0008270	homocysteine S-methyltransferase 3, transcript variant X2
XM_031887858.1	11.6072	-7.2081	2.00676	-3.5919	0.000328277	0.0372016	GO:0003723	pentatricopeptide repeat-containing protein At4g19191, mitochondrial, transcript variant X1
XM_011658233.2	215.924	-11.4447	3.20091	-3.57545	0.000349628	0.0394387	GO:0000036	palmitoyl-acyl carrier protein thioesterase, chloroplastic, transcript variant X1
XM_004135222.3	281.19	-1.51351	0.425471	-3.55724	0.000374765	0.0420803	GO:0005515	uncharacterized LOC101221356, transcript variant X1
XM_004138718.3	206.385	-11.3795	3.20259	-3.55323	0.000380533	0.0425328	GO:0061630	probable E3 ubiquitin-protein ligase RHG1A, transcript variant X1
XM_004139327.3	200.456	-11.3375	3.204	-3.53854	0.000402343	0.0447661	GO:0005515	probable disease resistance protein At5g66900, transcript variant X1
XM_011656630.2	191.948	-11.275	3.1885	-3.53613	0.000406032	0.0449722	GO:0000398	serine/arginine-rich splicing factor RS2Z32, transcript variant X8
XM_004134355.3	259.477	-2.16004	0.612319	-3.52764	0.000419287	0.0462311	GO:0016020	protein NRT1/ PTR FAMILY 5.2
XM_011658020.2	74.8446	-4.51624	1.28142	-3.5244	0.00042444	0.0465045	GO:0005635	importin beta-like SAD2 homolog, transcript variant X1
XM_031884044.1	208.664	-11.3953	3.23391	-3.5237	0.000425566	0.0465045	GO:0003677	zinc finger BED domain-containing protein RICESLEEPER 1, transcript variant X2
XM_011650961.2	763.791	-8.66748	2.46252	-3.51976	0.000431933	0.0469905	GO:0005634	GATA transcription factor 5, transcript variant X1
XM_004142132.3	979.422	3.58014	1.01762	3.51815	0.000434575	0.0470687		1-aminocyclopropane-1-carboxylate oxidase homolog 6
XM_004149535.3	214.165	-11.4329	3.25451	-3.51293	0.000443193	0.0477907	GO:0000398	serine/arginine-rich splicing factor RS40, transcript variant X1
XM_031889066.1	183.141	-11.2072	3.19136	-3.51173	0.000445195	0.047796	GO:0001228	nuclear transcription factor Y subunit C-2, transcript variant X1
XM_011659690.2	422.074	2.08193	0.594444	3.50231	0.000461241	0.0493024		uncharacterized LOC105435930
XM_004140990.3	173.296	-11.1276	3.17902	-3.50031	0.000464718	0.0494581	GO:0000815	vacuolar protein sorting-associated protein 32 homolog 2, transcript variant X1

## Sheet: G2_D21_tetsukabuto
Gene ID	baseMean	log2FoldChange	lfcSE	stat	pvalue	padj	GO terms	Function
XM_011660824.2	723.842	-13.1336	1.35099	-9.7215	2.44159e-22	5.87861e-18	GO:0016209	uncharacterized LOC101213663, transcript variant X2
XM_004139993.2	347.668	-12.0757	1.36532	-8.84454	9.19099e-19	1.10646e-14		protein ALTERED PHOSPHATE STARVATION RESPONSE 1, transcript variant X1
XM_031889410.1	291.429	-11.8211	1.39026	-8.50281	1.85052e-17	1.48516e-13	GO:0020037	cytochrome b5 domain-containing protein RLF, transcript variant X3
XM_031882681.1	21506.7	17.6927	2.09098	8.46145	2.64082e-17	1.58958e-13		cylicin-2, transcript variant X3
XM_004143612.3	257.903	-11.6448	1.38565	-8.40383	4.32149e-17	2.08097e-13	GO:0003924	ADP-ribosylation factor, transcript variant X2
XM_031882881.1	189.066	-11.1969	1.34549	-8.32178	8.66541e-17	3.47729e-13	GO:0000049	elongator complex protein 5, transcript variant X4
XM_031887742.1	178.794	-11.1163	1.34142	-8.28695	1.1619e-16	3.99645e-13		uncharacterized LOC101218921, transcript variant X5
XM_011658641.1	462.668	12.1543	1.49269	8.14255	3.87052e-16	1.16488e-12		protein ALTERED PHOSPHATE STARVATION RESPONSE 1, transcript variant X2
XM_011650945.2	1206.69	13.5371	1.66768	8.11735	4.76454e-16	1.27462e-12	GO:0000978	BEL1-like homeodomain protein 7, transcript variant X1
XM_031882498.1	274.973	-11.7372	1.46984	-7.98537	1.40101e-15	3.37321e-12	GO:0005515	protein ABA DEFICIENT 4, chloroplastic, transcript variant X3
XR_968698.2	279.72	-9.90488	1.28594	-7.70242	1.33516e-14	2.92243e-11		#N/A
XM_031881776.1	143.759	-10.8016	1.41255	-7.6469	2.05887e-14	4.13095e-11	GO:0005509	probable calcium-binding protein CML22, transcript variant X2
XM_004134729.3	105.93	-10.3611	1.37103	-7.55713	4.1207e-14	7.63186e-11	GO:0016020	hypothetical protein, transcript variant X1
XM_011654805.2	186.199	-11.1748	1.48133	-7.54377	4.56564e-14	7.85192e-11	GO:0005515	pentatricopeptide repeat-containing protein CRP1 homolog, chloroplastic, transcript variant X1
XM_031880558.1	205.907	-11.3199	1.51025	-7.49537	6.61116e-14	1.06118e-10	GO:0000775	SHUGOSHIN 2, transcript variant X2
XM_031884418.1	343.935	-12.0601	1.61335	-7.47516	7.71125e-14	1.1604e-10	GO:0003924	translation factor GUF1 homolog, chloroplastic, transcript variant X4
XM_031886485.1	438.371	-12.4101	1.66669	-7.44595	9.62489e-14	1.36317e-10		hypersensitive-induced response protein 1-like, transcript variant X2
XM_031888732.1	225.127	-11.4487	1.54384	-7.41568	1.21e-13	1.61851e-10	GO:0005634	angiomotin, transcript variant X1
XM_004152395.3	281.193	-11.7695	1.60116	-7.35058	1.9735e-13	2.50084e-10	GO:0000981	homeobox-leucine zipper protein HAT5, transcript variant X1
XM_004139941.3	125.301	-10.6033	1.45213	-7.30191	2.83707e-13	3.4154e-10		probable E3 ubiquitin-protein ligase XERICO, transcript variant X1
XM_004142009.3	123.965	-10.5879	1.46965	-7.20433	5.83281e-13	6.68745e-10	GO:0016020	CASP-like protein 5B2, transcript variant X1
XM_031882225.1	132.487	-10.6838	1.54176	-6.92958	4.22077e-12	4.61925e-09	GO:0045454	thioredoxin-like 1-1, chloroplastic, transcript variant X3
XM_004149738.3	254.498	11.2921	1.636	6.90229	5.11707e-12	5.35669e-09	GO:0006952	kirola
XM_011661058.2	127.579	10.2945	1.50504	6.84002	7.91831e-12	7.94372e-09	GO:0005634	tRNA (adenine(58)-N(1))-methyltransferase catalytic subunit TRMT61A, transcript variant X2
XM_031884487.1	776.275	12.9007	1.91106	6.75056	1.47274e-11	1.41837e-08	GO:0005515	uncharacterized WD repeat-containing protein C2A9.03, transcript variant X6
XM_011656811.2	95.4091	-10.2101	1.51443	-6.74191	1.56318e-11	1.44756e-08	GO:0000724	DNA repair protein XRCC2 homolog, transcript variant X1
XM_031885372.1	80.5445	-9.96581	1.51115	-6.59484	4.2572e-11	3.79632e-08	GO:0004252	nudix hydrolase 14, chloroplastic, transcript variant X2
XM_004144214.3	73.3108	-9.83007	1.49683	-6.56724	5.12564e-11	4.4075e-08	GO:0005515	putative pentatricopeptide repeat-containing protein At1g26500, transcript variant X1
XM_011660946.2	195.609	-11.2459	1.72147	-6.53273	6.45828e-11	5.36194e-08		uncharacterized LOC101202866, transcript variant X19
XM_004149591.3	348.096	11.7438	1.80486	6.50675	7.67931e-11	6.16316e-08	GO:0003723	uncharacterized LOC101216754, transcript variant X1
XM_031889364.1	116.219	-10.4948	1.62	-6.47827	9.27794e-11	7.20596e-08		uncharacterized LOC101203003, transcript variant X1
XM_011661541.2	167.568	10.6883	1.65344	6.46427	1.01786e-10	7.65847e-08	GO:0004514	nicotinate-nucleotide pyrophosphorylase [carboxylating], chloroplastic, transcript variant X2
XM_031881695.1	259.357	-11.6529	1.81788	-6.41013	1.45392e-10	1.06079e-07	GO:0004843	ubiquitin carboxyl-terminal hydrolase 3, transcript variant X2
XM_011655175.2	276.342	11.4108	1.79673	6.35088	2.1409e-10	1.51607e-07	GO:0047262	probable galacturonosyltransferase 7, transcript variant X3
XM_004138713.3	310.745	11.5801	1.87526	6.17517	6.60931e-10	4.54664e-07	GO:0004672	protein ACTIVITY OF BC1 COMPLEX KINASE 1, chloroplastic, transcript variant X1
XM_004152199.3	68.7335	-9.73705	1.588	-6.13166	8.69688e-10	5.81652e-07	GO:0016020	magnesium/proton exchanger, transcript variant X1
XM_004147558.3	78.8796	9.60285	1.58103	6.07381	1.24914e-09	8.12853e-07	GO:0003723	pentatricopeptide repeat-containing protein At4g22760, transcript variant X1
XM_031884773.1	121.377	-10.5574	1.76385	-5.98543	2.1582e-09	1.36744e-06	GO:0005524	chaperone protein DnaJ, transcript variant X3
XR_004214634.1	130.537	10.329	1.74212	5.92899	3.04808e-09	1.88176e-06		#N/A
XM_011659828.2	66.3886	9.3519	1.58524	5.89936	3.64921e-09	2.14298e-06	GO:0016020	hypothetical protein, transcript variant X2
XM_031881567.1	199.341	-11.2731	1.90977	-5.90288	3.57202e-09	2.14298e-06		uncharacterized LOC101211085, transcript variant X2
XM_031883825.1	53.176	-9.36673	1.59628	-5.86783	4.41534e-09	2.53115e-06	GO:0003723	polyadenylate-binding protein 2, transcript variant X5
XM_011653159.2	64.0469	-9.6351	1.64313	-5.86385	4.52243e-09	2.53225e-06	GO:0030036	formin-like protein 5, transcript variant X1
XM_011652792.2	191.25	-1.97797	0.33829	-5.84698	5.00588e-09	2.73924e-06	GO:0005786	signal recognition particle 19 kDa protein, transcript variant X4
XM_031886811.1	60.0731	-9.54275	1.65645	-5.76097	8.36342e-09	4.4748e-06		uncharacterized LOC101208951, transcript variant X4
XM_011657249.2	547.586	-12.731	2.22248	-5.72828	1.01455e-08	5.31027e-06	GO:0006629	omega-6 fatty acid desaturase, chloroplastic, transcript variant X2
XM_031886182.1	207.631	-11.3319	1.98503	-5.7087	1.13844e-08	5.83196e-06	GO:0016790	palmitoyl-protein thioesterase 1, transcript variant X2
XM_004147707.3	334.049	11.6843	2.06042	5.67083	1.42106e-08	7.12812e-06	GO:0004672	cold-responsive protein kinase 1, transcript variant X1
XM_004144687.3	341.62	-11.0876	1.97775	-5.60616	2.06862e-08	1.01645e-05	GO:0005215	transmembrane protein 184A, transcript variant X1
XM_031886861.1	115.715	-10.4885	1.88105	-5.57586	2.4631e-08	1.18608e-05	GO:0009535	ycf3-interacting protein 1, chloroplastic, transcript variant X2
XM_031885641.1	47.4398	-9.20206	1.65282	-5.56747	2.58461e-08	1.22019e-05		ubiquitin-conjugating enzyme E2 20, transcript variant X2
XM_011650409.2	165.972	10.6755	1.91873	5.56382	2.63932e-08	1.22205e-05	GO:0003924	translocase of chloroplast 90, chloroplastic, transcript variant X2
XM_004139713.3	161.483	10.6359	1.91297	5.55989	2.69939e-08	1.22629e-05		uncharacterized protein At4g26450, transcript variant X1
XM_031884075.1	113.657	10.1278	1.82839	5.53918	3.03896e-08	1.35498e-05	GO:0005515	pentatricopeptide repeat-containing protein CRP1 homolog, chloroplastic, transcript variant X5
XM_011657530.2	105.303	-10.3525	1.87557	-5.51963	3.39723e-08	1.48718e-05	GO:0003677	replication protein A 14 kDa subunit B, transcript variant X2
XM_031887961.1	37.9755	-8.88104	1.6163	-5.49469	3.91407e-08	1.68284e-05	GO:0003714	uncharacterized LOC101206451, transcript variant X2
XR_970177.2	57.8782	-9.48897	1.73093	-5.48199	4.20559e-08	1.77645e-05		#N/A
XM_004147897.3	146.138	-10.8252	1.98814	-5.44491	5.18316e-08	2.15164e-05		uncharacterized LOC101223062, transcript variant X2
XM_031883778.1	106.806	-10.3729	1.90736	-5.43836	5.37734e-08	2.19441e-05	GO:0003924	dynamin-related protein 5A, transcript variant X1
XM_031887712.1	52.4592	-9.3472	1.72417	-5.42127	5.9178e-08	2.37471e-05	GO:0004865	protein phosphatase 1 regulatory subunit INH3, transcript variant X3
XM_031880916.1	36.1656	-8.81057	1.65081	-5.33711	9.44394e-08	3.72757e-05	GO:0005743	mitochondrial pyruvate carrier 1, transcript variant X2
XM_004142870.3	17.3207	20.7696	3.90911	5.31315	1.07749e-07	3.95932e-05		uncharacterized LOC101215839, transcript variant X2
XM_004151077.3	515.716	12.3107	2.32115	5.30372	1.13466e-07	3.95932e-05	GO:0003700	protein RADIALIS-like 1
XM_004152106.3	16.8822	20.7342	3.90917	5.304	1.13291e-07	3.95932e-05	GO:0003723	poly(A) polymerase I, transcript variant X1
XM_011660299.2	17.1014	20.7521	3.90914	5.30863	1.10455e-07	3.95932e-05	GO:0003723	RNA-binding protein 39, transcript variant X1
XM_011661626.2	17.3207	20.7696	3.90911	5.31315	1.07749e-07	3.95932e-05	GO:0000408	EKC/KEOPS complex subunit bud32, transcript variant X4
XM_031885826.1	16.8822	20.7342	3.90917	5.304	1.13291e-07	3.95932e-05	GO:0000105	1-(5-phosphoribosyl)-5-[(5-phosphoribosylamino)methylideneamino] imidazole-4-carboxamide isomerase, chloroplastic, transcript variant X4
XM_031887626.1	17.3207	20.7696	3.90911	5.31315	1.07749e-07	3.95932e-05	GO:0005783	E3 ubiquitin-protein ligase RMA1H1, transcript variant X7
XM_031889650.1	17.3207	20.7696	3.90911	5.31315	1.07749e-07	3.95932e-05	GO:0004672	uncharacterized LOC101203826, transcript variant X1
XM_011654809.2	16.6629	20.7159	3.9092	5.29928	1.16262e-07	3.99891e-05	GO:0004150	dihydroneopterin aldolase 2, transcript variant X2
XM_031880227.1	16.4437	20.6973	3.90923	5.29446	1.19366e-07	4.04786e-05	GO:0005634	U3 small nucleolar ribonucleoprotein protein MPP10, transcript variant X2
XM_031880628.1	16.2244	20.679	3.90926	5.28975	1.22487e-07	4.096e-05	GO:0008176	tRNA (guanine-N(7)-)-methyltransferase, transcript variant X4
XM_004139830.3	890.802	6.66478	1.26085	5.28592	1.25072e-07	4.12514e-05	GO:0005634	glutaredoxin-C13
XM_011656277.2	15.7859	20.6415	3.90933	5.28006	1.29143e-07	4.20186e-05	GO:0003729	serine/arginine-rich splicing factor SR34A, transcript variant X7
XM_004134656.3	15.5667	20.6221	3.90937	5.27505	1.32722e-07	4.26073e-05		probable ubiquitin-conjugating enzyme E2 24, transcript variant X2
XM_011654763.2	15.1282	20.5802	3.90945	5.26423	1.40776e-07	4.34579e-05	GO:0005515	protein GID8 homolog, transcript variant X2
XM_011655967.2	15.1282	20.5802	3.90945	5.26423	1.40776e-07	4.34579e-05	GO:0003700	protein NLP4, transcript variant X4
XM_031883527.1	270.299	2.44967	0.465343	5.26422	1.40787e-07	4.34579e-05		rhodanese-like domain-containing protein 4, chloroplastic
XM_031883506.1	14.9089	20.5606	3.90949	5.25917	1.44709e-07	4.41033e-05	GO:0003677	DNA-(apurinic or apyrimidinic site) lyase, chloroplastic, transcript variant X2
XR_004215987.1	72.0487	-9.80493	1.88214	-5.20945	1.89406e-07	5.7004e-05		#N/A
XM_031886025.1	99.8958	9.94332	1.91627	5.18888	2.1156e-07	6.28855e-05		uncharacterized LOC105435430, transcript variant X2
XM_004149305.3	214.239	11.0436	2.13003	5.1847	2.16358e-07	6.35276e-05	GO:0000139	probable beta-1,3-galactosyltransferase 3, transcript variant X1
XM_031880653.1	34.3308	-8.73545	1.68572	-5.18204	2.19473e-07	6.36656e-05	GO:0000027	ribosome biogenesis protein BRX1 homolog 1-like, transcript variant X3
XM_031886387.1	53.5178	-9.376	1.81506	-5.16567	2.39578e-07	6.86704e-05	GO:0004497	cytochrome P450 CYP749A22, transcript variant X2
XM_004146104.3	126.487	10.2836	2.01647	5.09981	3.39999e-07	9.63077e-05	GO:0005770	vacuolar protein sorting-associated protein 35A, transcript variant X1
XM_004152782.3	220.242	11.0834	2.17953	5.08523	3.67177e-07	0.000102797	GO:0005783	auxin efflux carrier component 5
XM_031886127.1	107.126	10.044	1.97927	5.07463	3.88257e-07	0.000107449	GO:0003723	RNA-binding protein 25, transcript variant X2
XM_004151800.3	61.332	-9.57259	1.89935	-5.03992	4.65724e-07	0.000127423	GO:0005515	pentatricopeptide repeat-containing protein At5g14770, mitochondrial, transcript variant X4
NM_001305758.1	490.213	2.59153	0.514668	5.03535	4.76979e-07	0.000127603	GO:0004365	glyceraldehyde-3-phosphate dehydrogenase
XM_031885553.1	32.0746	8.30445	1.64895	5.03619	4.74883e-07	0.000127603	GO:0000030	UDP-glycosyltransferase TURAN, transcript variant X1
XM_004147198.3	331.923	7.81657	1.55866	5.01492	5.30562e-07	0.000140377	GO:0004672	probable serine/threonine-protein kinase PBL19, transcript variant X1
XM_031884605.1	28.9707	-8.49069	1.71274	-4.95737	7.1453e-07	0.000186997	GO:0008271	sulfate transporter 1.3, transcript variant X3
XR_004215513.1	52.2644	-9.3418	1.8892	-4.94483	7.62092e-07	0.0001973		#N/A
XM_011655099.2	55.3635	-9.42489	1.91888	-4.91166	9.03106e-07	0.00023132	GO:0003700	transcription factor PCF8, transcript variant X1
XM_011660982.2	151.712	-10.8793	2.22789	-4.88321	1.04372e-06	0.000264522	GO:0004672	serine/threonine-protein kinase Nek4, transcript variant X2
XM_031887497.1	33.1707	-8.68589	1.78148	-4.87567	1.08439e-06	0.000271967	GO:0006629	sn1-specific diacylglycerol lipase beta, transcript variant X1
XM_004144369.3	742.572	1.28097	0.263296	4.86513	1.1438e-06	0.000283911	GO:0005730	protein FAM32A, transcript variant X2
XM_031888963.1	67.094	9.36848	1.93139	4.85063	1.23067e-06	0.000302356	GO:0003700	protein BASIC PENTACYSTEINE4, transcript variant X5
XR_004215154.1	54.8406	-9.41119	1.9604	-4.80065	1.5815e-06	0.000384625		#N/A
XM_011655383.2	85.594	-10.0535	2.09821	-4.79146	1.65569e-06	0.000398641	GO:0005886	auxin transporter-like protein 4, transcript variant X1
NM_001280731.1	115.816	10.1564	2.13155	4.76479	1.8905e-06	0.000448174	GO:0009908	CEN-like protein 1-like
XM_031885750.1	35.3383	-8.77715	1.84242	-4.76392	1.89865e-06	0.000448174	GO:0016020	protein NRT1/ PTR FAMILY 5.10-like, transcript variant X1
XM_004134705.3	2131.92	5.48153	1.15349	4.75215	2.01266e-06	0.000470473	GO:0005794	glucose-6-phosphate/phosphate translocator 2, chloroplastic
XM_004134433.3	227.362	11.1293	2.3491	4.73767	2.16185e-06	0.000495723		protein SRG1
XM_004138223.3	141.824	10.4486	2.20453	4.73958	2.14163e-06	0.000495723	GO:0006520	tryptophan aminotransferase-related protein 2-like, transcript variant X1
XM_031881716.1	27.8031	-8.43138	1.82204	-4.62744	3.70217e-06	0.000840917	GO:0005737	anamorsin homolog
XM_004135160.3	572.719	-1.37711	0.299835	-4.59289	4.3715e-06	0.000983669	GO:0005515	tetratricopeptide repeat protein 38
XM_011655829.2	126.402	-10.6159	2.31726	-4.58123	4.62257e-06	0.00103053		transcription factor LHW, transcript variant X3
XM_004134437.3	72.5199	9.48137	2.07096	4.57824	4.68906e-06	0.00103577	GO:0003714	uncharacterized LOC101210737, transcript variant X1
XM_011654934.2	290.789	-5.93245	1.30233	-4.55526	5.2322e-06	0.00114523	GO:0009505	pectin acetylesterase 8, transcript variant X1
XM_004145613.3	1120.61	-1.40306	0.308587	-4.54671	5.44899e-06	0.00118194	GO:0003725	uncharacterized protein YciO, transcript variant X2
XR_004215307.1	43.1059	-9.06388	1.99686	-4.53906	5.65053e-06	0.00121471		#N/A
XM_011658409.2	412.316	11.9877	2.64709	4.52864	5.93645e-06	0.00125656	GO:0000287	bifunctional dethiobiotin synthetase/7,8-diamino-pelargonic acid aminotransferase, mitochondrial, transcript variant X1
XM_031888995.1	56.2518	9.11508	2.01297	4.52817	5.94956e-06	0.00125656	GO:0003723	pentatricopeptide repeat-containing protein At3g24000, mitochondrial, transcript variant X2
XM_004137112.3	347.262	-12.0739	2.68736	-4.49284	7.02781e-06	0.00147138	GO:0003723	polyadenylate-binding protein 2, transcript variant X4
XM_011661121.2	63.165	-9.61508	2.14979	-4.47257	7.72841e-06	0.00160411	GO:0030544	sacsin, transcript variant X1
XR_004215719.1	28.7275	-7.51063	1.68231	-4.46449	8.02613e-06	0.00165167		#N/A
XM_004136844.3	352.859	7.59223	1.70267	4.45902	8.23366e-06	0.00168002		protein PELPK1-like
XM_011659519.2	36.7066	-7.86571	1.7663	-4.45322	8.45925e-06	0.00171154	GO:0003924	extra-large guanine nucleotide-binding protein 1, transcript variant X1
XM_031888706.1	29.0206	-8.49301	1.9136	-4.43823	9.07037e-06	0.00181989	GO:0004809	tRNA (guanine(10)-N2)-methyltransferase homolog, transcript variant X6
XR_969443.2	20.7538	-8.00943	1.81257	-4.41882	9.92417e-06	0.00197475		#N/A
XM_031886486.1	5921.93	7.984	1.81087	4.40893	1.03882e-05	0.00205015	GO:0016757	galactinol synthase, transcript variant X1
XM_011659992.2	1088.36	2.81586	0.640716	4.39486	1.10845e-05	0.00216976	GO:0005777	(S)-2-hydroxy-acid oxidase GLO1, transcript variant X1
XM_031887115.1	40.038	-8.9573	2.04626	-4.37741	1.20098e-05	0.00231554	GO:0004672	G-type lectin S-receptor-like serine/threonine-protein kinase LECRK2, transcript variant X2
XM_031888145.1	120.751	10.2163	2.33398	4.3772	1.20216e-05	0.00231554	GO:0004672	myosin light chain kinase 3, transcript variant X2
XR_004215183.1	20.0917	-7.96256	1.84889	-4.30667	1.65729e-05	0.00316688		#N/A
XM_004134691.3	21.7763	-8.0789	1.88229	-4.29206	1.77027e-05	0.00335612	GO:0005515	uncharacterized LOC101213084, transcript variant X1
XM_004134147.3	139.451	10.4241	2.43115	4.28774	1.80504e-05	0.0033953		monothiol glutaredoxin-S2
XM_031882349.1	33.5704	6.50132	1.52075	4.27509	1.91064e-05	0.00356608	GO:0016020	protein PIN-LIKES 7, transcript variant X2
XM_011654040.2	33.1947	-7.71568	1.80908	-4.26498	1.9992e-05	0.00370266	GO:0010052	EPIDERMAL PATTERNING FACTOR-like protein 3, transcript variant X3
XR_004216091.1	20.9508	-8.02304	1.88387	-4.25881	2.05516e-05	0.00377727		#N/A
XM_011657824.2	1709.1	-1.66529	0.391826	-4.25008	2.13691e-05	0.00389775		uncharacterized LOC101210271, transcript variant X2
XM_031888584.1	25.2307	-8.2913	1.95224	-4.24706	2.1659e-05	0.00392092	GO:0000228	meiotic recombination protein SPO11-1-like, transcript variant X7
XM_031881546.1	29.2324	-8.50349	2.00759	-4.23567	2.27873e-05	0.00406407		protein RRNAD1, transcript variant X5
XM_031888874.1	19.4913	-7.91885	1.86933	-4.23619	2.27342e-05	0.00406407		protein Brevis radix-like 2, transcript variant X4
XM_011652987.2	39.6642	8.61147	2.03456	4.23259	2.31012e-05	0.00408976	GO:0005515	receptor-like protein EIX2, transcript variant X1
XM_011661766.2	75.6481	9.54125	2.27214	4.19924	2.67809e-05	0.00470659	GO:0005737	E3 ubiquitin-protein ligase RZF1, transcript variant X1
XR_004217567.1	38.7547	-8.9103	2.12511	-4.19286	2.75454e-05	0.00480587		#N/A
XM_004147767.3	220.763	6.29492	1.5201	4.14112	3.45612e-05	0.00594379	GO:0005262	calcium uniporter protein 4, mitochondrial, transcript variant X3
XM_011660521.2	293.16	7.63267	1.8429	4.14167	3.44788e-05	0.00594379		protein PELPK2-like
XM_004136456.3	20.3224	-7.97899	1.93293	-4.12792	3.6606e-05	0.00620679		putative HVA22-like protein g
XR_968717.2	39.8493	-8.95049	2.16808	-4.1283	3.65462e-05	0.00620679		#N/A
NM_001305747.1	974.287	4.11151	0.99812	4.11925	3.80107e-05	0.00638051	GO:0003700	probable WRKY transcription factor 26
XM_004147647.3	7982.63	1.45454	0.353186	4.11834	3.81606e-05	0.00638051	GO:0004553	glucan endo-1,3-beta-glucosidase
XM_031881608.1	33.4106	-8.69627	2.11531	-4.1111	3.93773e-05	0.00653854	GO:0003723	pentatricopeptide repeat-containing protein At4g16835, mitochondrial, transcript variant X1
XM_031888479.1	26.998	-8.38878	2.04405	-4.10399	4.06083e-05	0.00665613	GO:0008270	uncharacterized LOC116404987
XR_004217340.1	18.4601	-7.84033	1.9105	-4.10382	4.06384e-05	0.00665613		#N/A
XM_004141578.3	41.4717	5.47162	1.3346	4.09982	4.13474e-05	0.0067265	GO:0004672	probable L-type lectin-domain containing receptor kinase VI.1
XM_031888001.1	19.0178	-7.88327	1.92829	-4.08821	4.34712e-05	0.00702454		proline-rich protein 36, transcript variant X2
XM_004137040.3	323.416	4.20307	1.03465	4.06231	4.85886e-05	0.00779911	GO:0003700	zinc finger protein ZAT10
XM_031884766.1	21.1207	-8.0347	1.98238	-4.05306	5.05527e-05	0.00806065		uncharacterized LOC116403542, transcript variant X4
XR_004218224.1	620.129	3.1961	0.791935	4.03582	5.44126e-05	0.00861904		#N/A
XM_004145785.3	1298.63	4.71047	1.16804	4.03281	5.51135e-05	0.00867299	GO:0006952	MLP-like protein 31
XM_031881349.1	38.917	-8.91634	2.21945	-4.01736	5.88536e-05	0.00920141	GO:0001731	eukaryotic translation initiation factor 2D, transcript variant X2
XM_011653330.2	334.241	-2.08981	0.521798	-4.00502	6.20126e-05	0.00963276	GO:0003700	transcription factor PIF1, transcript variant X2
XM_004138563.3	46.3802	8.83679	2.21254	3.99395	6.49805e-05	0.0100291		uncharacterized LOC101209518
XM_004141998.3	359.836	3.04485	0.763722	3.98686	6.69535e-05	0.0102678	GO:0003677	ethylene-responsive transcription factor ABR1
XM_004136270.3	27.9426	6.23432	1.56807	3.97579	7.01447e-05	0.0106891	GO:0009909	flowering-promoting factor 1-like protein 2
XM_031883842.1	387.732	-1.95709	0.492518	-3.97364	7.07825e-05	0.0107184		uncharacterized LOC116403240
XM_031883267.1	273.295	2.55096	0.643966	3.96133	7.45331e-05	0.0111644	GO:0003924	ras-related protein RABA2a, transcript variant X2
XR_004217333.1	17.7282	-7.78196	1.96468	-3.96094	7.4655e-05	0.0111644		#N/A
XM_004148778.3	207.525	3.92085	0.990771	3.95737	7.5779e-05	0.0112625	GO:0003677	dof zinc finger protein DOF1.2
NM_001280767.1	609.941	2.24344	0.568426	3.94676	7.92157e-05	0.0117011	GO:0006809	nitrate reductase [NADH]-like
XM_011660611.2	19.4051	-7.91235	2.00787	-3.94066	8.12574e-05	0.0119295	GO:0005524	calmodulin-interacting protein 111, transcript variant X1
NM_001288602.1	4507.31	6.15855	1.57131	3.91936	8.8783e-05	0.0129553	GO:0047274	probable galactinol--sucrose galactosyltransferase 5-like
XM_004135034.3	238.01	4.27675	1.09388	3.90969	9.24128e-05	0.0134038	GO:0004672	LEAF RUST 10 DISEASE-RESISTANCE LOCUS RECEPTOR-LIKE PROTEIN KINASE-like 1.1, transcript variant X1
XM_004146742.3	17.7855	-7.78679	1.99288	-3.90731	9.33282e-05	0.0134555	GO:0030036	formin-like protein 4
XM_004151153.3	168.193	3.22037	0.826785	3.89505	9.818e-05	0.0140707	GO:0006355	transcription factor PRE6
XM_031881565.1	77.9705	-9.91887	2.54853	-3.892	9.94212e-05	0.0141643		protein Brevis radix-like 4, transcript variant X2
XM_004141766.3	38.2693	8.55957	2.20541	3.88118	0.000103952	0.0147227	GO:0004672	serine/threonine-protein kinase RIPK
XM_004148528.3	510.125	11.3326	2.92589	3.87321	0.000107411	0.0151236	GO:0004672	pto-interacting protein 1, transcript variant X1
XM_031887743.1	318.318	10.652	2.75572	3.86541	0.000110904	0.0155246	GO:0003700	transcription factor TCP20, transcript variant X2
XM_031888407.1	47.2967	-9.1978	2.38074	-3.86342	0.00011181	0.015561	GO:0046872	zinc finger CCCH domain-containing protein 62, transcript variant X2
XM_031888812.1	60.5236	-9.55344	2.48516	-3.84419	0.00012095	0.016684	GO:0004143	diacylglycerol kinase 1, transcript variant X3
XR_970249.2	18.1217	-7.81361	2.03291	-3.84355	0.000121265	0.016684		#N/A
XM_004148637.3	73.5482	5.02665	1.3108	3.83479	0.000125674	0.0171924	GO:0005524	ATPase 11, plasma membrane-type
XM_011657569.2	1276.41	-2.51214	0.655948	-3.82979	0.000128253	0.017446	GO:0005886	amino acid transporter AVT1C
XR_004214843.1	646.056	1.17434	0.307388	3.82038	0.000133249	0.0180238		#N/A
XM_011652731.2	225.944	7.46955	1.95674	3.81733	0.000134901	0.0181454	GO:0016020	probable metal-nicotianamine transporter YSL5, transcript variant X1
XM_004147469.3	311.493	5.0489	1.32544	3.80922	0.000139404	0.0186469	GO:0009089	LL-diaminopimelate aminotransferase, chloroplastic, transcript variant X1
XM_011650867.2	621.411	12.5795	3.31998	3.78902	0.000151244	0.0201188	GO:0004252	acylamino-acid-releasing enzyme, transcript variant X1
XM_031883715.1	29.4842	-8.51585	2.25581	-3.77508	0.000159955	0.0211607	GO:0004674	serine/threonine-protein kinase SRK2G, transcript variant X2
XM_031888562.1	1787.67	-1.81961	0.485791	-3.74566	0.000179917	0.0236714	GO:0004672	uncharacterized aarF domain-containing protein kinase At1g71810, chloroplastic, transcript variant X3
XM_004135217.3	83.0438	5.07878	1.35726	3.74194	0.000182608	0.0237657		lipase
XM_011657744.2	388.251	11.901	3.17959	3.74295	0.000181875	0.0237657	GO:0003723	RNA-binding protein 24, transcript variant X1
XM_031881934.1	13.4171	-7.38011	1.97639	-3.73413	0.000188365	0.0243831		uncharacterized LOC105434816, transcript variant X2
XM_011657353.2	136.268	4.29098	1.15067	3.72911	0.00019216	0.0247414		uncharacterized LOC105435565
XM_031882875.1	358.009	-12.1178	3.25236	-3.72585	0.00019466	0.0249299	GO:0005750	cytochrome c1-2, heme protein, mitochondrial, transcript variant X3
XM_031880626.1	315.777	-1.64779	0.442497	-3.72384	0.000196215	0.0249961	GO:0008176	tRNA (guanine-N(7)-)-methyltransferase, transcript variant X1
XM_011653591.2	29.6596	6.32988	1.70139	3.72043	0.000198886	0.0252031	GO:0004252	RHOMBOID-like protein 1
XM_031888310.1	182.667	1.7516	0.471376	3.71593	0.000202458	0.0255213	GO:0009507	protein ABCI12, chloroplastic
XM_011658334.2	341.49	-12.0496	3.2446	-3.71375	0.000204208	0.0256079	GO:0005515	tubby-like F-box protein 8, transcript variant X2
NM_001280746.1	2402.49	5.8269	1.56998	3.71145	0.000206075	0.0256215		steroid sulfatase (microsomal), isozyme S
XM_031890102.1	299.767	-11.8617	3.19635	-3.711	0.000206445	0.0256215	GO:0004672	CBL-interacting protein kinase 2-like
XM_004151948.3	406.983	11.969	3.22733	3.70864	0.000208376	0.0257285	GO:0003677	protein PHOSPHATE STARVATION RESPONSE 1, transcript variant X1
XM_031880384.1	31.4281	8.27575	2.23969	3.69505	0.000219847	0.0270064		uncharacterized LOC101219119, transcript variant X4
XM_004135940.3	1137.01	-1.26426	0.342356	-3.69281	0.000221788	0.0271065	GO:0005506	beta-carotene isomerase D27, chloroplastic
XM_004143822.3	202.143	6.08272	1.64874	3.68932	0.000224856	0.0273427	GO:0003677	ethylene-responsive transcription factor ERF061
XM_031881140.1	24.9281	-6.11302	1.66016	-3.68219	0.000231238	0.0279775		EG45-like domain containing protein 2, transcript variant X2
XM_031883276.1	13.242	-7.36114	2	-3.68056	0.000232722	0.0280162	GO:0003700	transcription factor BEE 3, transcript variant X1
XM_011661688.2	188.505	9.89564	2.70314	3.66079	0.000251436	0.0301185	GO:0005829	hypothetical protein, transcript variant X5
XM_004147687.3	1207.59	-1.24836	0.341908	-3.65116	0.000261054	0.0311158		uncharacterized LOC101211279, transcript variant X1
NM_001287461.1	7134.32	3.54865	0.972535	3.64887	0.000263401	0.0312409	GO:0004497	allene oxide synthase
XR_004215239.1	309.532	11.5742	3.17359	3.64702	0.000265295	0.0313113		#N/A
XM_011654812.2	27.5076	4.15154	1.13981	3.6423	0.000270214	0.0315823	GO:0004601	peroxidase 17
XM_031889788.1	27.5076	4.15154	1.13981	3.6423	0.000270214	0.0315823	GO:0004601	peroxidase 17-like
XM_031886205.1	14.7803	-7.51957	2.06547	-3.64061	0.000271997	0.0316371	GO:0005783	synaptotagmin-3, transcript variant X7
XM_031886332.1	328.882	-11.9954	3.29854	-3.63656	0.000276299	0.031983		thylakoid lumenal protein TL20.3, chloroplastic, transcript variant X2
XM_004147254.3	125.39	5.38976	1.48289	3.63464	0.000278369	0.0320684	GO:0006486	probable glucuronoxylan glucuronosyltransferase F8H
XM_011660252.2	298.67	11.5226	3.17407	3.63023	0.000283167	0.0324658		uncharacterized LOC101218799, transcript variant X1
XM_011656979.2	427	12.0382	3.3181	3.62805	0.000285568	0.0324931	GO:0005509	protein SHORT ROOT IN SALT MEDIUM 1, transcript variant X1
XM_031883505.1	24.3397	-8.23937	2.27132	-3.62757	0.000286104	0.0324931	GO:0003677	DNA-(apurinic or apyrimidinic site) lyase, chloroplastic, transcript variant X1
XM_031883558.1	15.7469	-7.61118	2.10567	-3.61462	0.000300792	0.0340007		hypothetical protein, transcript variant X3
XM_031888063.1	107.754	4.41956	1.22975	3.59388	0.000325795	0.036655	GO:0004674	wall-associated receptor kinase 2
XM_031888176.1	225.899	-11.4535	3.20018	-3.57902	0.000344889	0.0386228		uncharacterized LOC116404765, transcript variant X5
XM_031880432.1	247.294	-11.584	3.23852	-3.57696	0.000347619	0.0387483	GO:0003729	zinc finger CCCH domain-containing protein ZFN-like, transcript variant X2
XM_011658130.2	52.9598	2.04893	0.573416	3.5732	0.000352642	0.039127		putative protein TPRXL
XM_031881999.1	632.308	2.42468	0.679065	3.57061	0.000356145	0.03926	GO:0003677	ethylene-responsive transcription factor ERF026-like
XM_031885371.1	53.755	4.2166	1.18115	3.56991	0.000357101	0.03926	GO:0004252	nudix hydrolase 14, chloroplastic, transcript variant X1
XM_004147092.3	847.888	3.35084	0.940084	3.56441	0.00036468	0.0397303	GO:0016020	glycosyltransferase BC10
XM_031888628.1	236.473	3.79307	1.06391	3.56522	0.000363546	0.0397303	GO:0051213	protein DMR6-LIKE OXYGENASE 2, transcript variant X1
XM_031884469.1	124.596	1.59591	0.448021	3.56213	0.000367856	0.0398958		uncharacterized LOC101207007, transcript variant X6
XM_004152712.3	115.863	3.9187	1.10051	3.5608	0.000369722	0.0399184	GO:0005634	cytokinin riboside 5'-monophosphate phosphoribohydrolase LOG1
XM_031889813.1	53.7542	-5.73893	1.61427	-3.55512	0.000377807	0.0406092		protein ALTERED PHOSPHATE STARVATION RESPONSE 1-like
XM_031882825.1	28.5716	-8.47049	2.3847	-3.55202	0.000382292	0.0408264	GO:0004364	glutathionyl-hydroquinone reductase YqjG, transcript variant X6
XM_031887805.1	267.678	11.3646	3.20005	3.55138	0.000383219	0.0408264	GO:0005515	SNF1-related protein kinase regulatory subunit beta-2, transcript variant X2
XM_004141204.3	340.481	11.7115	3.30625	3.54222	0.000396781	0.0419004	GO:0009507	protein TIC 22, chloroplastic, transcript variant X1
XM_031885209.1	33.4437	4.44271	1.25381	3.54337	0.000395046	0.0419004	GO:0003677	NAC domain-containing protein 92, transcript variant X2
XM_004136083.1	2189.15	3.69376	1.04368	3.53916	0.000401403	0.0422034		UPF0496 protein 4
XM_004139751.3	200.134	-11.2788	3.20193	-3.5225	0.000427503	0.0443663	GO:0005789	protein POLLEN DEFECTIVE IN GUIDANCE 1, transcript variant X1
XM_004147294.3	224.931	-11.4473	3.24914	-3.52318	0.000426408	0.0443663	GO:0005509	psbP domain-containing protein 2, chloroplastic, transcript variant X1
XM_011658209.2	14.2555	-7.46769	2.11881	-3.52447	0.000424332	0.0443663		uncharacterized LOC105435751
XM_004152243.3	15.9077	-7.62562	2.17149	-3.51169	0.00044526	0.0460108	GO:0043531	putative disease resistance protein RGA3
XM_004142926.3	261.809	11.3326	3.2323	3.50604	0.000454826	0.0467984	GO:0016020	hypothetical protein, transcript variant X3
XM_011650268.2	266.095	11.356	3.24356	3.50109	0.000463362	0.0474739	GO:0003677	auxin response factor 19, transcript variant X1
XM_011651971.2	399.758	-1.18509	0.338764	-3.49828	0.000468261	0.0477725	GO:0004518	bifunctional nuclease 2
XM_031881750.1	15.7014	-7.60681	2.17542	-3.49671	0.000471041	0.0478534	GO:0000287	(3S,6E)-nerolidol synthase 1
XM_004134636.3	3966.46	1.71895	0.491911	3.49442	0.000475085	0.0480614	GO:0005794	triose phosphate/phosphate translocator, chloroplastic, transcript variant X1
XM_004143918.1	1353.92	2.89369	0.829473	3.48859	0.000485576	0.0488311		late embryogenesis abundant protein At1g64065
XR_004214160.1	25.1697	7.95569	2.28091	3.48794	0.000486749	0.0488311		#N/A
XM_004138688.3	4589.82	1.37234	0.393917	3.48383	0.000494284	0.0491772	GO:0000054	GTP-binding nuclear protein Ran1A
XM_011653895.2	16.6168	-7.68857	2.20659	-3.48438	0.000493287	0.0491772		uncharacterized LOC101221043, transcript variant X4
XM_011657977.1	114.561	2.59314	0.744678	3.48223	0.00049725	0.0492687	GO:0005737	E3 ubiquitin-protein ligase MPSR1
XM_004146590.3	26.3416	7.05032	2.02651	3.47904	0.000503217	0.0496555	GO:0003677	NAC transcription factor 25

## Sheet: G3_D0_tetsukabuto
Gene ID	baseMean	log2FoldChange	lfcSE	stat	pvalue	padj	GO terms	Function
XM_004143444.3	59.9716	23.1678	3.00878	7.70009	1.3597e-14	8.81509e-11	GO:0005886	glutathione hydrolase 1, transcript variant X2
XM_004152694.3	56.8152	23.0967	3.01244	7.66712	1.75897e-14	8.81509e-11	GO:0010048	VIN3-like protein 2, transcript variant X2
XR_004214226.1	56.8152	23.0967	3.01244	7.66712	1.75897e-14	8.81509e-11		#N/A
XR_004215090.1	66.2844	23.3077	3.00298	7.76153	8.39086e-15	8.81509e-11		#N/A
XM_011655610.2	52.0806	22.9707	3.01918	7.60827	2.77797e-14	1.11374e-10	GO:0004674	serine/threonine-protein kinase SRK2H, transcript variant X1
NM_001308843.1	43.1375	22.7037	3.03758	7.47429	7.76218e-14	2.22287e-10	GO:0003677	auxin response factor 18
XM_004152692.3	43.6636	22.7239	3.03621	7.48431	7.1922e-14	2.22287e-10		cell wall protein DAN4, transcript variant X1
XM_031880505.1	40.5071	22.6196	3.04512	7.42815	1.1013e-13	2.75958e-10		protein SABRE, transcript variant X3
XM_004135090.3	62.602	21.8573	3.00614	7.27088	3.5716e-13	7.95513e-10		phosphatidylinositol 4-kinase gamma 5, transcript variant X1
XM_011658528.2	62.0759	21.7314	3.00664	7.2278	4.90896e-13	9.84051e-10	GO:0000287	soluble inorganic pyrophosphatase 1, transcript variant X2
XM_011653763.2	35.7725	21.9944	3.0622	7.18255	6.84211e-13	1.24688e-09	GO:0003746	elongation factor 1-delta, transcript variant X3
XM_011654960.2	860.691	13.7486	2.04633	6.71868	1.83378e-11	3.06332e-08		reticulon-like protein B8, transcript variant X3
XM_031888955.1	37.3507	20.4864	3.05593	6.70383	2.03025e-11	3.13064e-08	GO:0004650	exopolygalacturonase
XM_011654959.2	1244.4	-13.2724	2.02314	-6.56033	5.36892e-11	7.68753e-08		reticulon-like protein B8, transcript variant X2
XM_004147035.3	587.161	13.1969	2.03907	6.47201	9.67085e-11	1.29241e-07	GO:0004497	cytochrome P450 714C3, transcript variant X2
XM_011656745.2	1253.57	-13.283	2.07452	-6.40294	1.52409e-10	1.9095e-07	GO:0016872	probable chalcone--flavonone isomerase 3, transcript variant X1
XM_011651243.2	692.459	-12.4268	2.03276	-6.11327	9.76117e-10	1.0902e-06		uncharacterized LOC101215839, transcript variant X3
XM_031884244.1	468.294	12.8705	2.1055	6.11281	9.78931e-10	1.0902e-06	GO:0005737	nascent polypeptide-associated complex subunit alpha-like protein 1, transcript variant X3
XM_011655086.2	618.351	-12.2635	2.03351	-6.03071	1.63237e-09	1.72223e-06	GO:0003723	polyadenylate-binding protein 2, transcript variant X3
[truncated: 510 more rows]

## Sheet: G3_D21_tetsukabuto
Gene ID	baseMean	log2FoldChange	lfcSE	stat	pvalue	padj	GO terms	Function
[truncated: 353 more rows]

[truncated: 4 more sheets: G2_D0_self, G2_D21_self, G3_D0_self, G3_D21_self]
