# Supplementary material for: Molecular Pathways Associated with Cold Tolerance in Grafted Cucumber (Cucumis sativus L.)
Source: Plants (Basel). 2025 Dec 18;14(24):3860. doi: 10.3390/plants14243860 (PMC12736856; doi:10.3390/plants14243860)
Supplement: Supplementary file 1 [file plants-14-03860-s001.zip › TablesS3-S5.xlsx]

## Sheet: Table S3
KEGG enriched pathways associated with unique DEGs in grafted plants
FG	ID	Gene	logfold	Function
Plant hormone signal transduction	K14506	XP_004133822.1	-13.3855	jasmonic acid-amino synthetase [EC:6.3.2.52]
	K14496	XP_004148737.1	2.18994	abscisic acid receptor PYR/PYL family
	K16903	XP_031736085.1	-23.3072	L-tryptophan---pyruvate aminotransferase [EC:2.6.1.99]
TG	ID	Gene	logfold	Function
Plant hormone signal transduction	K14500	XP_004133947.1	7.54619	BR-signaling kinase [EC:2.7.11.1]
	K14486	XP_004143252.1	-11.0649	auxin response factor
	K14498	XP_004148038.1	-10.0915	serine/threonine-protein kinase SRK2 [EC:2.7.11.1]
	K13464	XP_031741308.1	-13.9124	jasmonate ZIM domain-containing protein
Degradation of flavonoids	K05350	XP_004149144.1	-22.8916	beta-glucosidase [EC:3.2.1.21]
	K05349	XP_004151112.1	5.09498	xylan 1,4-beta-xylosidase [EC:3.2.1.37]
SG	ID	Gene	logfold	Function
Protein processing in endoplasmic reticulum	K09490	NP_001292703.1	-5.20299	endoplasmic reticulum chaperone BiP [EC:3.6.4.10]
	K03283	NP_001295800.1	-6.20839	heat shock 70kDa protein 1/6/8
	K13993	XP_004135300.1	-3.71411	HSP20 family protein
	K09503	XP_004139085.1	-5.25035	DnaJ homolog subfamily A member 2
	K09487	XP_004152644.1	-4.66094	heat shock protein 90kDa beta
	K04079	XP_004152644.1	-4.66094	heat shock protein 90kDa beta
	K09562	XP_011653644.1	-11.156	hsp70-interacting protein
	K07765	XP_011654589.1	8.11301	S2P endopeptidase [EC:3.4.24.85]
	K10666	XP_011658745.1	-5.6795	E3 ubiquitin-protein ligase RNF5/185 [EC:2.3.2.27]
Phenylpropanoid biosynthesis	K22395	XP_004135722.1	-6.7229	cinnamyl-alcohol dehydrogenase [EC:1.1.1.195]
	K01904	XP_004135893.3	-5.93674	4-coumarate--CoA ligase [EC:6.2.1.12]
	K00430	XP_004151584.2	-6.73815	peroxidase [EC:1.11.1.7]
	K00487	XP_011648970.2	-7.97501	trans-cinnamate 4-monooxygenase [EC:1.14.14.91]
Photosynthesis	K08910	XP_004138171.1	4.42248	light-harvesting complex I chlorophyll a/b binding protein 4
	K08907	XP_004143800.1	3.73952	light-harvesting complex I chlorophyll a/b binding protein 1
	K08913	XP_004144543.1	3.61905	light-harvesting complex II chlorophyll a/b binding protein 2
	K08912	XP_004145734.1	4.04739	light-harvesting complex II chlorophyll a/b binding protein 1
Plant-pathogen interaction	K01373	XP_004142497.3	-5.34475	cathepsin F [EC:3.4.22.41]
	K09487	XP_004152644.1	-4.66094	heat shock protein 90kDa beta
	K04079	XP_004152644.1	-4.66094	heat shock protein 90kDa beta
	K02183	XP_031739757.1	-13.4737	calmodulin
	K13448	XP_031739757.1	-13.4737	calmodulin
Longevity regulating pathway	K04043	XP_004139746.3	-7.08181	molecular chaperone DnaK
	K04077	XP_004147171.1	-5.97002	chaperonin GroEL [EC:5.6.1.7]
	K00799	XP_004147931.3	-5.92819	glutathione S-transferase [EC:2.5.1.18]
	K00507	XP_031739567.1	2.81482	palmitoyl-[glycerolipid] 7-desaturase [EC:1.14.19.42]
Photosynthesis	K02692	XP_004134141.1	3.20394	photosystem I subunit II
	K14332	XP_004139499.1	3.52094	photosystem I subunit PsaO
	K02701	XP_004148659.1	3.31637	photosystem I subunit PsaN
	K02111	XP_011656203.2	-4.69734	F-type H+/Na+-transporting ATPase subunit alpha [EC:7.1.2.2 7.2.2.1]
Plant hormone signal transduction	K28360	XP_004135818.1	3.14727	GATA transcription factor 21/22
	K14432	XP_011649580.1	-13.8015	ABA responsive element binding factor
	K16189	XP_011651631.1	-9.5254	phytochrome-interacting factor
	K02183	XP_031739757.1	-13.4737	calmodulin
Glycerophospholipid metabolism	K01047	XP_004150744.1	3.66098	secretory phospholipase A2 [EC:3.1.1.4]
	K00901	XP_011650550.1	-9.79992	diacylglycerol kinase (ATP) [EC:2.7.1.107]
	K25193	XP_011656639.1	-11.1937	serine decarboxylase [EC:4.1.1.-]
	K00967	XP_011657166.1	-13.0287	ethanolamine-phosphate cytidylyltransferase [EC:2.7.7.14]
	K01115	XP_031737205.1	-11.6435	phospholipase D1/2 [EC:3.1.4.4]
MAPK signaling pathway	K20547	XP_004134833.1	-8.27636	basic endochitinase B [EC:3.2.1.14]
	K20726	XP_011654172.1	-10.012	transmembrane protein 222
	K02183	XP_031739757.1	-13.4737	calmodulin
Phosphatidylinositol signaling system	K00901	XP_011650550.1	-9.79992	diacylglycerol kinase (ATP) [EC:2.7.1.107]
	K00889	XP_031738296.1	-23.7632	1-phosphatidylinositol-4-phosphate 5-kinase [EC:2.7.1.68]
	K02183	XP_031739757.1	-13.4737	calmodulin

## Sheet: Table S4
KEGG enriched pathways associated with unique DEGs in grafted plants
FG	ID	Gene	logfold	Function
Plant hormone signal transduction	K16903	XP_004138271.1	10.4486	L-tryptophan---pyruvate aminotransferase [EC:2.6.1.99]
	K01535	XP_004148685.1	5.02665	H+-transporting ATPase [EC:7.1.2.1]
	K14486	XP_011648570.1	11.356	auxin response factor
SG	ID	Gene	logfold	Function
Plant hormone signal transduction	K14486	XP_004139643.1	2.32682	auxin response factor
	K14514	XP_004140927.1	-10.3115	ethylene-insensitive protein 3
	K14488	XP_004147644.1	1.9227	SAUR family protein
	K13464	XP_011649171.1	-9.5298	jasmonate ZIM domain-containing protein
	K14432	XP_011649580.1	-9.29648	ABA responsive element binding factor
	K01915	XP_011651002.1	-1.57345	glutamine synthetase [EC:6.3.1.2]
	K14431	XP_011655928.2	-2.42775	transcription factor TGA
	K14510	XP_011657691.1	-8.2954	serine/threonine-protein kinase CTR1 [EC:2.7.11.1]
Protein processing in endoplasmic reticulum	K09490	NP_001292703.1	1.08804	endoplasmic reticulum chaperone BiP [EC:3.6.4.10]
	K09584	XP_004143192.1	0.946863	protein disulfide-isomerase A6 [EC:5.3.4.1]
	K07765	XP_004145951.1	-10.0086	S2P endopeptidase [EC:3.4.24.85]
	K10088	XP_004146712.1	1.19053	protein OS-9
	K13993	XP_004147203.3	2.20269	HSP20 family protein
	K09580	XP_004149798.1	1.11341	protein disulfide-isomerase A1 [EC:5.3.4.1]
	K08288	XP_011653517.1	2.02227	protein kinase C substrate 80K-H
	K09562	XP_031740281.1	-1.11637	hsp70-interacting protein
Phenylpropanoid biosynthesis	K00083	NP_001267599.1	1.46095	8-hydroxygeraniol dehydrogenase [EC:1.1.1.324]
	K22395	XP_004135722.1	1.67125	cinnamyl-alcohol dehydrogenase [EC:1.1.1.195]
	K00430	XP_004142149.1	2.81313	peroxidase [EC:1.11.1.7]
	K12356	XP_004149165.1	-9.87197	coniferyl-alcohol glucosyltransferase [EC:2.4.1.111]
Biosynthesis of cofactors	K00002	XP_004142054.2	-9.21655	alcohol dehydrogenase (NADP+) [EC:1.1.1.2]
	K01930	XP_004142354.1	-0.892991	folylpolyglutamate synthase [EC:6.3.2.17]
	K23095	XP_004142971.1	-1.19932	demethylphylloquinol methyltransferase [EC:2.1.1.329]
	K01950	XP_004143863.1	9.04775	NAD+ synthase (glutamine-hydrolysing) [EC:6.3.5.1]
	K00231	XP_004149479.1	-1.20348	protoporphyrinogen/coproporphyrinogen III oxidase [EC:1.3.3.4 1.3.3.15]
	K14652	XP_004150928.1	-0.750427	3,4-dihydroxy 2-butanone 4-phosphate synthase / GTP cyclohydrolase II [EC:4.1.99.12 3.5.4.25]
	K02858	XP_004150928.1	-0.750427	3,4-dihydroxy 2-butanone 4-phosphate synthase / GTP cyclohydrolase II [EC:4.1.99.12 3.5.4.25]
	K01497	XP_004150928.1	-0.750427	3,4-dihydroxy 2-butanone 4-phosphate synthase / GTP cyclohydrolase II [EC:4.1.99.12 3.5.4.25]
	K00939	XP_011648720.1	-1.55272	adenylate kinase [EC:2.7.4.3]
	K01919	XP_011654747.1	-1.12678	glutamate--cysteine ligase [EC:6.3.2.2]
	K02552	XP_031740681.1	-10.219	menaquinone-specific isochorismate synthase [EC:5.4.4.2]
Riboflavin metabolism	K14652	XP_004150928.1	-0.750427	3,4-dihydroxy 2-butanone 4-phosphate synthase / GTP cyclohydrolase II [EC:4.1.99.12 3.5.4.25]
	K02858	XP_004150928.1	-0.750427	3,4-dihydroxy 2-butanone 4-phosphate synthase / GTP cyclohydrolase II [EC:4.1.99.12 3.5.4.25]
	K01497	XP_004150928.1	-0.750427	3,4-dihydroxy 2-butanone 4-phosphate synthase / GTP cyclohydrolase II [EC:4.1.99.12 3.5.4.25]
	K18453	XP_031738511.1	-12.4232	ADP-ribose/FAD diphosphatase [EC:3.6.1.13 3.6.1.18]
Glycerolipid metabolism	K13979	NP_001267599.1	1.46095	8-hydroxygeraniol dehydrogenase [EC:1.1.1.324]
	K00002	XP_004142054.2	-9.21655	alcohol dehydrogenase (NADP+) [EC:1.1.1.2]
	K00901	XP_011650550.1	3.8989	diacylglycerol kinase (ATP) [EC:2.7.1.107]
	K01046	XP_011650642.1	9.6381	triacylglycerol lipase [EC:3.1.1.3]
	K14085	XP_031744653.1	-1.16333	aldehyde dehydrogenase family 7 member A1 [EC:1.2.1.31 1.2.1.8 1.2.1.3]

## Sheet: Table S5
KEGG enriched pathways associated with unique DEGs in grafted plants
FG	ID	Gene	logfold	Function
Plant hormone signal transduction	K14504	NP_001267579.1	3.21626	xyloglucan:xyloglucosyl transferase TCH4 [EC:2.4.1.207]
	K13422	XP_004133809.2	2.33845	transcription factor MYC2
	K01915	XP_004134161.1	-10.3842	glutamine synthetase [EC:6.3.1.2]
	K13464	XP_004137510.1	-11.5267	jasmonate ZIM domain-containing protein
	K13412	XP_004140192.1	3.31459	calcium-dependent protein kinase [EC:2.7.11.1]
	K14487	XP_004141994.1	4.42432	auxin responsive GH3 gene family
	K14491	XP_004142954.1	-8.09161	GARP family transcription factor, ARR-B subfamily
	K14498	XP_004143455.1	-9.91718	serine/threonine-protein kinase SRK2 [EC:2.7.11.1]
	K14488	XP_004147006.1	-8.80677	SAUR family protein
	K14500	XP_004147901.1	-9.29958	BR-signaling kinase [EC:2.7.11.1]
	K14497	XP_004148120.2	-1.58285	protein phosphatase 2C [EC:3.1.3.16]
	K14492	XP_004149797.1	-6.64607	two-component response regulator ARR-A family
	K12126	XP_011648885.1	-7.40771	phytochrome-interacting factor 3
	K14431	XP_011655928.2	-2.35882	transcription factor TGA
	K13946	XP_011658595.1	-9.60806	auxin influx carrier (AUX1 LAX family)
	K27625	XP_031740874.1	10.7152	phytosulfokine receptor 1 [EC:2.7.11.1 4.6.1.2]
Plant-pathogen interaction	K13433	XP_004134941.2	2.25144	pathogenesis-related genes transcriptional activator PTI5
	K13456	XP_004135294.1	2.36464	RPM1-interacting protein 4
	K13448	XP_004137340.1	2.97766	calcium-binding protein CML
	K13412	XP_004140192.1	3.31459	calcium-dependent protein kinase [EC:2.7.11.1]
	K05391	XP_004143355.1	-8.75734	cyclic nucleotide gated channel, plant
	K15397	XP_004148152.1	-6.25243	3-ketoacyl-CoA synthase [EC:2.3.1.199]
	K09487	XP_004152644.1	2.53509	heat shock protein 90kDa beta
	K04079	XP_004152644.1	2.53509	heat shock protein 90kDa beta
	K13466	XP_004153416.3	-10.2992	EIX receptor 1/2
	K13458	XP_011649051.1	-8.8816	disease resistance protein
	K13435	XP_011653725.1	-9.95525	serine/threonine-protein kinase Pto
	K13457	XP_031744540.1	-7.91332	disease resistance protein RPM1
	K13459	XP_031745107.1	-7.09164	disease resistance protein RPM1
Phenylpropanoid biosynthesis	K13065	NP_001295806.1	-9.77365	cucurbitacin acetyltransferase [EC:2.3.1.-]
	K22395	XP_004134554.1	-7.7247	cinnamyl-alcohol dehydrogenase [EC:1.1.1.195]
	K01904	XP_004135516.2	-7.46672	4-coumarate--CoA ligase [EC:6.2.1.12]
	K00430	XP_004136312.1	-6.86467	peroxidase [EC:1.11.1.7]
	K13066	XP_004137204.1	-2.65318	caffeic acid 3-O-methyltransferase / acetylserotonin O-methyltransferase [EC:2.1.1.68 2.1.1.4]
	K00083	XP_004140716.1	-1.82288	cinnamyl-alcohol dehydrogenase [EC:1.1.1.195]
	K11188	XP_004147624.1	-7.55537	peroxiredoxin 6 [EC:1.11.1.7 1.11.1.27 3.1.1.-]
	K10775	XP_004149916.1	-7.88143	phenylalanine ammonia-lyase [EC:4.3.1.24]
Protein processing in endoplasmic reticulum	K09490	NP_001292703.1	3.34799	endoplasmic reticulum chaperone BiP [EC:3.6.4.10]
	K03283	NP_001295800.1	2.12147	heat shock 70kDa protein 1/6/8
	K09517	XP_004136000.1	2.40929	DnaJ homolog subfamily B member 11
	K10661	XP_004136968.1	0.871978	E3 ubiquitin-protein ligase MARCH6 [EC:2.3.2.27]
	K09503	XP_004139085.1	2.58504	DnaJ homolog subfamily A member 2
	K09584	XP_004143192.1	1.50203	protein disulfide-isomerase A6 [EC:5.3.4.1]
	K09523	XP_004143240.1	2.1436	DnaJ homolog subfamily C member 3
	K09486	XP_004149526.1	2.09538	hypoxia up-regulated 1
	K09487	XP_004152644.1	2.53509	heat shock protein 90kDa beta
	K04079	XP_004152644.1	2.53509	heat shock protein 90kDa beta
	K13993	XP_004153730.1	3.52867	HSP20 family protein
	K08054	XP_004154010.1	1.8427	calnexin
	K01456	XP_011648763.1	-11.0753	peptide-N4-(N-acetyl-beta-glucosaminyl)asparagine amidase [EC:3.5.1.52]
	K28202	XP_031742452.1	2.23897	dolichyl-diphosphooligosaccharide--protein glycosyltransferase subunit KCP2
Cysteine and methionine metabolism	K20772	NP_001267589.1	3.05547	1-aminocyclopropane-1-carboxylate synthase 1/2/6 [EC:4.4.1.14]
	K01919	NP_001292626.1	-5.97848	glutamate--cysteine ligase [EC:6.3.2.2]
	K00547	XP_004135092.1	-9.55049	homocysteine S-methyltransferase [EC:2.1.1.10]
	K01738	XP_004135663.2	-9.44037	cysteine synthase [EC:2.5.1.47]
	K00827	XP_004137683.1	-7.4488	alanine-glyoxylate transaminase / (R)-3-amino-2-methylpropionate-pyruvate transaminase [EC:2.6.1.44 2.6.1.40]
	K00797	XP_004141174.1	-7.81405	thermospermine synthase [EC:2.5.1.79]
	K01761	XP_004143943.3	-7.35214	methionine-gamma-lyase [EC:4.4.1.11]
	K00831	XP_004146170.1	1.35756	phosphoserine aminotransferase [EC:2.6.1.52]
	K05953	XP_004146360.2	2.66705	nicotianamine synthase [EC:2.5.1.43]
	K00558	XP_004149031.1	-6.23339	DNA (cytosine-5)-methyltransferase 1 [EC:2.1.1.37]
	K00815	XP_004149270.1	-1.12264	tyrosine aminotransferase [EC:2.6.1.5]
	K01760	XP_031743082.1	21.03	cysteine-S-conjugate beta-lyase [EC:4.4.1.13]
Antigen processing and presentation	K09490	NP_001292703.1	3.34799	endoplasmic reticulum chaperone BiP [EC:3.6.4.10]
	K03283	NP_001295800.1	2.12147	heat shock 70kDa protein 1/6/8
	K09489	XP_004141777.1	2.01059	heat shock 70kDa protein 4
	K08064	XP_004150466.2	-7.78752	nuclear transcription factor Y, alpha
	K04079	XP_004152644.1	2.53509	heat shock protein 90kDa beta
	K08054	XP_004154010.1	1.8427	calnexin
	K08065	XP_031745819.1	3.11303	nuclear transcription Y subunit beta
Biosynthesis of cofactors	K02492	NP_001267616.1	3.98544	glutamyl-tRNA reductase [EC:1.2.1.70]
	K01919	NP_001292626.1	-5.97848	glutamate--cysteine ligase [EC:6.3.2.2]
	K14760	XP_004134568.1	-1.66008	o-succinylbenzoate---CoA ligase [EC:6.2.1.26]
	K00858	XP_004137227.1	-7.73511	NAD+ kinase [EC:2.7.1.23]
	K00600	XP_004142612.1	1.39297	glycine hydroxymethyltransferase [EC:2.1.2.1]
	K18586	XP_004144164.1	-7.45942	4-hydroxy-3-methoxy-5-polyprenylbenzoate decarboxylase [EC:4.1.1.130]
	K00831	XP_004146170.1	1.35756	phosphoserine aminotransferase [EC:2.6.1.52]
	K01922	XP_004146777.1	-6.34938	phosphopantothenate---cysteine ligase (ATP) [EC:6.3.2.51]
	K00208	XP_004149024.1	-6.84982	enoyl-[acyl-carrier protein] reductase I [EC:1.3.1.9 1.3.1.10]
	K00275	XP_011652569.1	-8.00689	pyridoxal 5'-phosphate synthase / NAD(P)H-hydrate epimerase [EC:1.4.3.5 5.1.99.6]
	K00859	XP_011652920.1	-10.8009	dephospho-CoA kinase [EC:2.7.1.24]
	K00767	XP_011659842.1	-7.1818	nicotinate-nucleotide pyrophosphorylase (carboxylating) [EC:2.4.2.19]
	K13800	XP_031738500.1	-7.91649	UMP-CMP kinase [EC:2.7.4.14]
	K01113	XP_031740729.1	-7.69371	alkaline phosphatase D [EC:3.1.3.1]
	K14153	XP_031741473.1	-10.3252	hydroxymethylpyrimidine kinase / phosphomethylpyrimidine kinase / thiamine-phosphate diphosphorylase [EC:2.7.1.49 2.7.4.7 2.5.1.3]
	K00941	XP_031741473.1	-10.3252	hydroxymethylpyrimidine kinase / phosphomethylpyrimidine kinase / thiamine-phosphate diphosphorylase [EC:2.7.1.49 2.7.4.7 2.5.1.3]
	K00788	XP_031741473.1	-10.3252	hydroxymethylpyrimidine kinase / phosphomethylpyrimidine kinase / thiamine-phosphate diphosphorylase [EC:2.7.1.49 2.7.4.7 2.5.1.3]
	K00793	XP_031742538.1	-7.05878	riboflavin synthase [EC:2.5.1.9]
	K00231	XP_031743569.1	-8.91114	protoporphyrinogen/coproporphyrinogen III oxidase [EC:1.3.3.4 1.3.3.15]
	K03639	XP_031745142.1	-8.43944	GTP 3',8-cyclase [EC:4.1.99.22]
Cutin, suberine and wax biosynthesis	K13356	XP_004139568.1	-8.63692	alcohol-forming fatty acyl-CoA reductase [EC:1.2.1.84]
	K21995	XP_004140895.1	-2.4532	cytochrome P450 family 77 subfamily A [EC:1.14.-.-]
	K15400	XP_004149864.1	-7.24025	omega-hydroxypalmitate O-feruloyl transferase [EC:2.3.1.188]
	K27538	XP_011648777.1	-1.18425	diacylglycerol/phytol O-acyltransferase [EC:2.3.1.20 2.3.1.314]
MAPK signaling pathway	K20772	NP_001267589.1	3.05547	1-aminocyclopropane-1-carboxylate synthase 1/2/6 [EC:4.4.1.14]
	K13422	XP_004133809.2	2.33845	transcription factor MYC2
	K14498	XP_004143455.1	-9.91718	serine/threonine-protein kinase SRK2 [EC:2.7.11.1]
	K14497	XP_004148120.2	-1.58285	protein phosphatase 2C [EC:3.1.3.16]
	K20725	XP_011649396.1	-7.67138	MAP kinase substrate 1
	K20716	XP_011657865.1	4.20198	mitogen-activated protein kinase kinase kinase 17/18
RNA degradation	K12581	XP_004140166.1	4.3886	CCR4-NOT transcription complex subunit 7/8
	K12598	XP_004140482.1	1.63221	ATP-dependent RNA helicase DOB1 [EC:5.6.2.6]
	K04043	XP_004147511.1	2.80844	molecular chaperone DnaK
	K14442	XP_011655799.1	1.38939	ATP-dependent RNA helicase DHX36 [EC:5.6.2.6]
	K12606	XP_011658989.1	-8.04282	CCR4-NOT transcription complex subunit 9
	K12603	XP_031738111.1	2.85306	CCR4-NOT transcription complex subunit 6 [EC:3.1.13.4]
	K12613	XP_031742317.1	-7.5721	mRNA-decapping enzyme subunit 2 [EC:3.6.1.62]
Biosynthesis of amino acids	K01915	XP_004134161.1	-10.3842	glutamine synthetase [EC:6.3.1.2]
	K05359	XP_004134974.2	-7.20301	arogenate/prephenate dehydratase [EC:4.2.1.91 4.2.1.51]
	K04518	XP_004134974.2	-7.20301	arogenate/prephenate dehydratase [EC:4.2.1.91 4.2.1.51]
	K01807	XP_004135061.1	2.46961	ribose 5-phosphate isomerase A [EC:5.3.1.6]
	K01738	XP_004135663.2	-9.44037	cysteine synthase [EC:2.5.1.47]
	K01814	XP_004141550.1	-9.8219	phosphoribosylformimino-5-aminoimidazole carboxamide ribotide isomerase [EC:5.3.1.16]
	K00600	XP_004142612.1	1.39297	glycine hydroxymethyltransferase [EC:2.1.2.1]
	K01754	XP_004143289.1	-8.90852	threonine dehydratase [EC:4.3.1.19]
	K00831	XP_004146170.1	1.35756	phosphoserine aminotransferase [EC:2.6.1.52]
	K00948	XP_004148496.2	-5.92999	ribose-phosphate pyrophosphokinase [EC:2.7.6.1]
	K00814	XP_011659600.1	-9.16976	alanine transaminase [EC:2.6.1.2]
	K01760	XP_031743082.1	21.03	cysteine-S-conjugate beta-lyase [EC:4.4.1.13]
	K01940	XP_031743746.1	-9.64013	argininosuccinate synthase [EC:6.3.4.5]
Starch and sucrose metabolism	K01177	XP_004134029.1	-0.875594	beta-amylase [EC:3.2.1.2]
	K05349	XP_004136155.1	-7.22635	xylan 1,4-beta-xylosidase [EC:3.2.1.37]
	K19893	XP_004141142.1	-1.94549	glucan endo-1,3-beta-glucosidase 5/6 [EC:3.2.1.39]
	K01193	XP_004141805.1	-6.70254	beta-fructofuranosidase [EC:3.2.1.26]
	K01210	XP_004143452.1	-9.20178	glucan 1,3-beta-glucosidase [EC:3.2.1.58]
	K00844	XP_011657629.1	1.94477	hexokinase [EC:2.7.1.1]
	K16055	XP_011658255.1	0.954642	trehalose 6-phosphate synthase/phosphatase [EC:2.4.1.15 3.1.3.12]
	K01200	XP_031741579.1	-6.89592	pullulanase [EC:3.2.1.41]
alpha-Linolenic acid metabolism	K01723	NP_001274390.1	4.12994	hydroperoxide dehydratase [EC:4.2.1.92]
	K10525	XP_004140337.1	2.23117	allene oxide cyclase [EC:5.3.99.6]
	K00454	XP_004141705.1	5.29189	lipoxygenase [EC:1.13.11.12]
	K00232	XP_004152392.3	-2.17025	acyl-CoA oxidase [EC:1.3.3.6]
TG	ID	Gene	logfold	Function
Plant hormone signal transduction	K14486	NP_001295772.1	22.7037	auxin response factor
	K14497	XP_004150316.2	-12.1087	protein phosphatase 2C [EC:3.1.3.16]
	K14498	XP_011653912.1	22.9707	serine
	K13464	XP_011655950.1	-12.0517	jasmonate ZIM domain-containing protein
	K01915	XP_011657677.1	-9.35789	glutamine synthetase [EC:6.3.1.2]
	K14431	XP_031739545.1	-9.16379	transcription factor TGA
	K13412	XP_031745188.1	-8.7965	calcium-dependent protein kinase [EC:2.7.11.1]
	K14490	XP_031745195.1	-8.52848	histidine-containing phosphotransfer peotein
Glucagon signaling pathway	K06268	XP_004148271.1	-11.0899	serine
	K07198	XP_004149375.1	-10.4995	5'-AMP-activated protein kinase, catalytic alpha subunit [EC:2.7.11.31]
	K07199	XP_031742408.1	-10.1849	5'-AMP-activated protein kinase, regulatory beta subunit
	K17491	XP_031743316.1	-11.3953	protein phosphatase 4 regulatory subunit 3
Circadian rhythm	K08960	XP_004134054.1	11.5436	casein kinase 1, epsilon [EC:2.7.11.1]
	K07198	XP_004149375.1	-10.4995	5'-AMP-activated protein kinase, catalytic alpha subunit [EC:2.7.11.31]
	K07199	XP_031742408.1	-10.1849	5'-AMP-activated protein kinase, regulatory beta subunit
mRNA surveillance pathway	K14396	XP_011653388.1	-12.2635	polyadenylate-binding protein 2
	K14294	XP_031740865.1	-9.60676	partner of Y14 and mago
	K14409	XP_031742327.1	-8.6067	protein SMG7
	K14398	XP_031744552.1	-9.54335	cleavage and polyadenylation specificity factor subunit 6
